# Supplementary material for: Oropharyngeal, proximal colonic, and vaginal microbiomes of healthy Korean native black pig gilts
Source: BMC Microbiol. 2023 Jan 5;23:3. doi: 10.1186/s12866-022-02743-3 (PMC9814203; doi:10.1186/s12866-022-02743-3)
Supplement: Supplementary file 1 — Additional file 1: Table S1. Denoising statistics of the sequences that passed the quality filtering process. [file 12866_2022_2743_MOESM1_ESM.xlsx]

## Sheet: Table_S1
	Table S1: Denoising statistics of the sequences that passed the quality filtering process.
		Sample ID	Bodysite	Input	Filtered	Percentage of input passed filter (%)	Denoised	Merged	Percentage of input merged (%)	Non-chimeric	Percentage of input non-chimeric (%)
	1	10-O	Oropharynx	114869	67069	58.39	65329	60946	53.06	47495	41.35
	2	6-O	Oropharynx	129299	79549	61.52	76953	71524	55.32	57731	44.65
	3	7-O	Oropharynx	96944	54630	56.35	52821	48860	50.4	38494	39.71
	4	8-O	Oropharynx	131005	86074	65.7	83285	76011	58.02	57541	43.92
	5	9-O	Oropharynx	130964	87243	66.62	83401	73237	55.92	56235	42.94
	6	F11-27-O	Oropharynx	93599	49637	53.03	47635	44925	48	38741	41.39
	7	F11-41-O	Oropharynx	75800	41686	54.99	40531	38785	51.17	29021	38.29
	8	F12-20-O	Oropharynx	147954	94064	63.58	91601	86383	58.39	68939	46.59
	9	F12-9-O	Oropharynx	137603	89443	65	87298	81501	59.23	62129	45.15
	10	10-33-S	Proximal colon	80004	36364	45.45	32274	28735	35.92	26885	33.6
	11	10-40-S	Proximal colon	78337	41001	52.34	36246	32355	41.3	29937	38.22
	12	10-43-S	Proximal colon	114694	66954	58.38	60362	53183	46.37	45675	39.82
	13	11-21-S	Proximal colon	128309	74559	58.11	68803	62773	48.92	55595	43.33
	14	11-5-S	Proximal colon	107050	60179	56.22	54935	50153	46.85	44534	41.6
	15	F11-27-S	Proximal colon	50576	17068	33.75	14795	12864	25.43	12411	24.54
	16	F11-41-S	Proximal colon	89910	48076	53.47	45230	42118	46.84	36711	40.83
	17	F12-20-S	Proximal colon	116754	65838	56.39	62293	57831	49.53	50494	43.25
	18	F12-9-S	Proximal colon	132172	72922	55.17	68554	63973	48.4	59625	45.11
	19	10-G	Vagina	138370	76735	55.46	73488	70100	50.66	63808	46.11
	20	6-G	Vagina	138499	82428	59.52	80125	77818	56.19	70828	51.14
	21	7-G	Vagina	120862	65845	54.48	63126	60625	50.16	56428	46.69
	22	8-G	Vagina	142117	85926	60.46	83186	79896	56.22	70337	49.49
	23	9-G	Vagina	138282	78496	56.77	74742	70594	51.05	64318	46.51
	24	F11-27-G	Vagina	82043	35944	43.81	34735	33672	41.04	32034	39.05
	25	F11-41-G	Vagina	63451	31290	49.31	30094	29523	46.53	26304	41.46
	26	F12-20-G	Vagina	119727	73151	61.1	71176	69241	57.83	65261	54.51
	27	F12-9-G	Vagina	125021	73104	58.47	69776	66432	53.14	60333	48.26
		Total		3024215	1735275		1652794	1544058		1327844
		Sequences per sample		112008	64269.4	57.3794	61214.6	57187.3	51.0565	49179.4	43.9071
