# Supplementary material for: Oropharyngeal, proximal colonic, and vaginal microbiomes of healthy Korean native black pig gilts
Source: BMC Microbiol. 2023 Jan 5;23:3. doi: 10.1186/s12866-022-02743-3 (PMC9814203; doi:10.1186/s12866-022-02743-3)
Supplement: Supplementary file 2 — Additional file 2: Table S2. Genera that are significantly associated with the oropharyngeal cavity. Table S3. Genera that are significantly associated with the proximal colon. Table S4. Genera that are significantly associated with the vaginal canal. [file 12866_2022_2743_MOESM2_ESM.xlsx]

## Sheet: Table S2
	Table S2: Genera that are significantly associated with the oropharyngeal cavity
	The shaded features are significantly increased in the oropharyngeal communities relative to other body sites while the unshaded are significantly decreased
		Kingdom	Phylum	Class	Order	Family	Genus	logFC	logCPM	LR	PValue	FDR
	1	Bacteria	GN02	BD1-5	Unclassified BD1-5	Unclassified BD1-5	Unclassified BD1-5	9.83094	12.398	36.5814	1.46423e-09	3.88022e-08
	2	Bacteria	Firmicutes	Bacilli	Lactobacillales	Unclassified Lactobacillales	Unclassified Lactobacillales	8.27155	11.3131	26.7403	2.32715e-07	2.83781e-06
	3	Bacteria	Firmicutes	Clostridia	Clostridiales	Peptostreptococcaceae	Proteocatella	7.77847	9.71554	19.0247	1.29037e-05	6.61833e-05
	4	Bacteria	Fusobacteria	Fusobacteriia	Fusobacteriales	Leptotrichiaceae	Streptobacillus	7.77087	15.2873	23.0354	1.59043e-06	1.20418e-05
	5	Bacteria	Fusobacteria	Fusobacteriia	Fusobacteriales	Leptotrichiaceae	Unclassified Leptotrichiaceae	7.73413	11.3948	19.6993	9.06357e-06	5.10631e-05
	6	Bacteria	Proteobacteria	Betaproteobacteria	Neisseriales	Neisseriaceae	Neisseria	7.2552	15.8875	26.1695	3.12717e-07	3.3148e-06
	7	Bacteria	OD1	Unclassified OD1	Unclassified OD1	Unclassified	Unclassified	7.01131	13.6974	21.3542	3.8178e-06	2.75923e-05
	8	Bacteria	Bacteroidetes	Bacteroidia	Bacteroidales	Porphyromonadaceae	Porphyromonas	6.90031	11.7133	17.9195	2.30444e-05	0.000111032
	9	Bacteria	TM7	TM7-3	Blgi18	Unclassified Blgi18	Unclassified Blgi18	6.84861	8.51677	14.0462	0.000178377	0.000630264
	10	Bacteria	Bacteroidetes	Unclassified Bacteroidetes	Unclassified Bacteroidetes	Unclassified Bacteroidetes	Unclassified Bacteroidetes	6.71701	14.5878	19.6473	9.3134e-06	5.10631e-05
	11	Bacteria	SR1	Unclassified SR1	Unclassified SR1	Unclassified SR1	Unclassified SR1	6.68417	12.891	20.0368	7.5968e-06	4.83157e-05
	12	Bacteria	Proteobacteria	Gammaproteobacteria	Pseudomonadales	Moraxellaceae	Agitococcus	6.01029	12.0104	8.84524	0.00293854	0.00697354
	13	Bacteria	Proteobacteria	Gammaproteobacteria	Pseudomonadales	Moraxellaceae	Alkanindiges	5.96826	14.8943	16.1977	5.70619e-05	0.000231267
	14	Bacteria	Firmicutes	Clostridia	Clostridiales	Lachnospiraceae	Johnsonella	5.2991	7.33294	9.35019	0.00222962	0.00562713
	15	Bacteria	Proteobacteria	Betaproteobacteria	Burkholderiales	Alcaligenaceae	Unclassified Alcaligenaceae	5.11106	12.2902	13.2799	0.000268271	0.000888648
	16	Bacteria	Proteobacteria	Gammaproteobacteria	Cardiobacteriales	Cardiobacteriaceae	Suttonella	4.95845	7.48189	8.67971	0.00321772	0.00741474
	17	Bacteria	Proteobacteria	Gammaproteobacteria	Pseudomonadales	Moraxellaceae	Unclassified Moraxellaceae	4.90666	16.0068	12.8588	0.000335902	0.00104722
	18	Bacteria	Proteobacteria	Gammaproteobacteria	Pasteurellales	Pasteurellaceae	Actinobacillus	4.78272	15.9873	10.5415	0.00116724	0.00304249
	19	Bacteria	Bacteroidetes	Flavobacteriia	Flavobacteriales	Flavobacteriaceae	Capnocytophaga	4.7314	10.7055	8.70064	0.00318098	0.00741474
	20	Bacteria	Firmicutes	Clostridia	Clostridiales	Peptostreptococcaceae	Unclassified Peptostreptococcaceae	4.65803	12.6649	35.4306	2.64304e-09	6.00348e-08
	21	Bacteria	Bacteroidetes	Flavobacteriia	Flavobacteriales	Flavobacteriaceae	Unclassified Flavobacteriaceae	4.63138	14.1537	11.1226	0.00085282	0.0023379
	22	Bacteria	Bacteroidetes	Flavobacteriia	Flavobacteriales	Unclassified Flavobacteriales	Unclassified Flavobacteriales	4.39058	13.8628	7.59481	0.00585366	0.0125775
	23	Bacteria	Proteobacteria	Gammaproteobacteria	Pseudomonadales	Moraxellaceae	Moraxella	4.00691	11.0742	6.01145	0.0142133	0.0279003
	24	Bacteria	Proteobacteria	Betaproteobacteria	Neisseriales	Neisseriaceae	Unclassified Neisseriaceae	3.91714	12.2235	7.10594	0.0076829	0.0160734
	25	Bacteria	Firmicutes	Erysipelotrichi	Erysipelotrichales	Erysipelotrichaceae	Anaerorhabdus	3.19627	14.0222	20.6545	5.50068e-06	3.80265e-05
	26	Bacteria	Unclassified Bacteria	Unclassified Bacteria	Unclassified Bacteria	Unclassified Bacteria	Unclassified Bacteria	-2.76709	15.2593	12.3347	0.000444619	0.00130916
	27	Bacteria	Unclassified Bacteria	Unclassified Bacteria	Unclassified Bacteria	Unclassified Bacteria	Unclassified Bacteria	-3.35425	14.4368	20.3264	6.52931e-06	4.32567e-05
	28	Bacteria	Spirochaetes	Spirochaetes	Spirochaetales	Spirochaetaceae	Treponema	-3.74843	13.2586	12.947	0.000320443	0.00101901
	29	Bacteria	Firmicutes	Clostridia	Clostridiales	Unclassified Clostridiales	Unclassified Clostridiales	-4.02475	14.0276	17.8102	2.44077e-05	0.000114142
	30	Bacteria	Firmicutes	Clostridia	Clostridiales	Lachnospiraceae	Unclassified Lachnospiraceae	-4.3775	8.74195	6.43043	0.0112182	0.0222961
	31	Bacteria	Actinobacteria	Coriobacteriia	Coriobacteriales	Coriobacteriaceae	Collinsella	-4.59738	6.15756	5.21605	0.0223793	0.0423608
	32	Bacteria	Firmicutes	Bacilli	Lactobacillales	Lactobacillaceae	Lactobacillus	-4.72112	13.5904	16.9385	3.86101e-05	0.000170528
	33	Bacteria	Proteobacteria	Gammaproteobacteria	Pasteurellales	Pasteurellaceae	Unclassified Pasteurellaceae	-4.88759	15.0908	5.85669	0.0155179	0.0300897
	34	Bacteria	Proteobacteria	Betaproteobacteria	Unclassified Betaproteobacteria	Unclassified Betaproteobacteria	Unclassified Betaproteobacteria	-4.9897	6.36705	7.82243	0.00516018	0.0112393
	35	Bacteria	Firmicutes	Clostridia	Clostridiales	Clostridiaceae	Clostridium	-5.37042	15.6485	12.2003	0.000477827	0.00138135
	36	Bacteria	Actinobacteria	Coriobacteriia	Coriobacteriales	Coriobacteriaceae	Unclassified Coriobacteriaceae	-5.5196	6.69832	9.28872	0.0023057	0.00572821
	37	Bacteria	Proteobacteria	Gammaproteobacteria	Xanthomonadales	Xanthomonadaceae	Lysobacter	-5.79674	6.86954	5.65447	0.017411	0.0333535
	38	Bacteria	Firmicutes	Clostridia	Clostridiales	Ruminococcaceae	Clostridium	-5.8288	8.96575	15.4035	8.68254e-05	0.000328696
	39	Bacteria	Actinobacteria	Coriobacteriia	Coriobacteriales	Coriobacteriaceae	Enterococcus	-5.85773	6.9298	10.6746	0.00108619	0.0028953
	40	Bacteria	Firmicutes	Clostridia	Clostridiales	Veillonellaceae	Unclassified Veillonellaceae	-6.39587	7.34328	6.49145	0.0108394	0.0218161
	41	Bacteria	Firmicutes	Clostridia	Clostridiales	Ruminococcaceae	Gemmiger	-6.44098	10.9941	13.2923	0.000266495	0.000888648
	42	Bacteria	Bacteroidetes	Bacteroidia	Bacteroidales	[Paraprevotellaceae]	Unclassified [Paraprevotellaceae]	-6.47027	7.39671	8.28538	0.00399655	0.00882571
	43	Bacteria	Actinobacteria	Coriobacteriia	Coriobacteriales	Coriobacteriaceae	Olsenella	-6.82405	7.67745	15.4195	8.60954e-05	0.000328696
	44	Bacteria	Bacteroidetes	Bacteroidia	Bacteroidales	S24-7	Unclassified S24-7	-6.8405	13.6031	19.7236	8.94901e-06	5.10631e-05
	45	Bacteria	Cyanobacteria	4C0d-2	YS2	Unclassified YS2	Unclassified YS2	-7.26973	8.05625	17.3709	3.07506e-05	0.000139696
	46	Bacteria	Firmicutes	Clostridia	Clostridiales	Lachnospiraceae	Clostridium	-7.30131	8.08414	12.7885	0.000348752	0.00106638
	47	Bacteria	Lentisphaerae	[Lentisphaeria]	Z20	R4-45B	Unclassified R4-45B	-7.3148	8.09987	8.9449	0.00278245	0.00670317
	48	Bacteria	TM7	TM7-3	CW040	F16	Unclassified F16	-7.34256	8.11991	16.161	5.81804e-05	0.000231267
	49	Archaea	Euryarchaeota	Methanobacteria	Methanobacteriales	Methanobacteriaceae	Methanosphaera	-7.41465	8.18651	12.9996	0.000311563	0.00101099
	50	Bacteria	Fibrobacteres	Fibrobacteria	Fibrobacterales	Fibrobacteraceae	Fibrobacter	-7.45191	8.21548	16.8689	4.00527e-05	0.000172118
	51	Bacteria	Proteobacteria	Unclassified Proteobacteria	Unclassified Proteobacteria	Unclassified Proteobacteria	Unclassified Proteobacteria	-7.59983	8.33049	8.4084	0.00373492	0.00836411
	52	Bacteria	Actinobacteria	Actinobacteria	Actinomycetales	Propionibacteriaceae	Brooklawnia	-7.62397	8.35255	6.64287	0.00995536	0.0202936
	53	Bacteria	Bacteroidetes	Bacteroidia	Bacteroidales	[Paraprevotellaceae]	YRC22	-7.66798	8.40833	14.1361	0.000170049	0.000614497
	54	Bacteria	Firmicutes	Clostridia	Clostridiales	Lachnospiraceae	Roseburia	-7.83615	10.8846	23.6003	1.18569e-06	9.42627e-06
	55	Bacteria	Firmicutes	Clostridia	Clostridiales	Lachnospiraceae	Coprococcus	-7.93827	8.65014	24.6534	6.86247e-07	5.74281e-06
	56	Bacteria	Firmicutes	Clostridia	Clostridiales	Lachnospiraceae	Dorea	-8.05983	8.7612	30.8649	2.76625e-08	5.49792e-07
	57	Bacteria	Firmicutes	Clostridia	Clostridiales	Veillonellaceae	Propionispira	-8.07013	8.77264	16.6231	4.55912e-05	0.000190763
	58	Bacteria	Firmicutes	Erysipelotrichi	Erysipelotrichales	Erysipelotrichaceae	Catenibacterium	-8.113	8.81128	19.6755	9.17709e-06	5.10631e-05
	59	Bacteria	Actinobacteria	Actinobacteria	Actinomycetales	Micrococcaceae	Micrococcus	-8.13762	8.82929	7.27603	0.00698809	0.0148147
	60	Bacteria	Firmicutes	Clostridia	Clostridiales	Ruminococcaceae	Unclassified Ruminococcaceae	-8.31667	15.5745	30.4423	3.43945e-08	6.07637e-07
	61	Bacteria	Firmicutes	Erysipelotrichi	Erysipelotrichales	Erysipelotrichaceae	[Eubacterium]	-8.38261	9.06029	28.6532	8.65696e-08	1.37646e-06
	62	Bacteria	Actinobacteria	Coriobacteriia	Coriobacteriales	Coriobacteriaceae	Paraeggerthella	-8.38762	9.05766	11.9013	0.000560959	0.00159272
	63	Bacteria	Proteobacteria	Epsilonproteobacteria	Campylobacterales	Helicobacteraceae	Unclassified Helicobacteraceae	-8.5464	9.21396	8.43459	0.00368151	0.00836228
	64	Bacteria	Firmicutes	Bacilli	Bacillales	Planococcaceae	Staphylococcus	-8.77458	10.7771	9.40511	0.00216381	0.00554913
	65	Bacteria	Firmicutes	Bacilli	Lactobacillales	Lactobacillaceae	Unclassified Lactobacillaceae	-8.80323	9.45704	26.7134	2.35983e-07	2.83781e-06
	66	Bacteria	Bacteroidetes	Bacteroidia	Bacteroidales	[Barnesiellaceae]	Barnesiella	-8.88227	9.5325	24.9264	5.95627e-07	5.26137e-06
	67	Bacteria	Proteobacteria	Deltaproteobacteria	Desulfovibrionales	Desulfovibrionaceae	Desulfovibrio	-9.0001	9.64383	39.9464	2.6103e-10	1.03759e-08
	68	Bacteria	Actinobacteria	Actinobacteria	Actinomycetales	Actinomycetaceae	Mobiluncus	-9.02254	9.6622	6.69528	0.00966687	0.0199615
	69	Archaea	Euryarchaeota	Methanobacteria	Methanobacteriales	Methanobacteriaceae	Methanobrevibacter	-9.02844	9.67178	26.6029	2.4987e-07	2.83781e-06
	70	Bacteria	Firmicutes	Clostridia	Clostridiales	Veillonellaceae	Selenomonas	-9.12974	9.77094	15.1903	9.71997e-05	0.000359413
	71	Bacteria	Actinobacteria	Actinobacteria	Actinomycetales	Actinomycetaceae	Trueperella	-9.20243	9.83285	8.95327	0.00276974	0.00670317
	72	Bacteria	Firmicutes	Clostridia	Clostridiales	[Tissierellaceae]	Anaerococcus	-9.22051	9.85182	10.6637	0.00109257	0.0028953
	73	Bacteria	Firmicutes	Clostridia	Clostridiales	Peptostreptococcaceae	Clostridium	-9.34967	9.98076	24.992	5.75688e-07	5.26137e-06
	74	Bacteria	Firmicutes	Clostridia	Clostridiales	Ruminococcaceae	Butyricicoccus	-9.41878	10.0466	36.8925	1.24824e-09	3.88022e-08
	75	Bacteria	Firmicutes	Erysipelotrichi	Erysipelotrichales	Erysipelotrichaceae	Clostridium	-9.44905	10.0742	12.5114	0.000404475	0.00121343
	76	Bacteria	Proteobacteria	Epsilonproteobacteria	Campylobacterales	Helicobacteraceae	Helicobacter	-9.56384	10.1868	18.6497	1.5707e-05	7.80442e-05
	77	Bacteria	Proteobacteria	Gammaproteobacteria	Aeromonadales	Succinivibrionaceae	Succinivibrio	-9.76717	10.3862	19.3234	1.10348e-05	5.84845e-05
	78	Bacteria	Firmicutes	Clostridia	Clostridiales	[Tissierellaceae]	Peptoniphilus	-9.90247	10.5148	13.3302	0.000261171	0.000888648
	79	Bacteria	Firmicutes	Erysipelotrichi	Erysipelotrichales	Erysipelotrichaceae	Unclassified Erysipelotrichaceae	-9.99622	10.6079	45.2366	1.74608e-11	9.25424e-10
	80	Bacteria	Firmicutes	Erysipelotrichi	Erysipelotrichales	Erysipelotrichaceae	Bulleidia	-10.2977	10.9009	11.6236	0.000651197	0.0018165
	81	Bacteria	Firmicutes	Clostridia	Clostridiales	Ruminococcaceae	Faecalibacterium	-10.3864	10.9909	27.6369	1.46359e-07	2.11556e-06
	82	Bacteria	Firmicutes	Clostridia	Clostridiales	Lachnospiraceae	Ruminococcus	-11.2274	11.8204	46.5922	8.74091e-12	6.94902e-10
	83	Bacteria	Firmicutes	Clostridia	Clostridiales	Peptostreptococcaceae	[Clostridium]	-11.2942	11.8865	49.2245	2.28283e-12	3.6297e-10
	84	Bacteria	Proteobacteria	Gammaproteobacteria	Enterobacteriales	Enterobacteriaceae	Escherichia	-12.6059	13.1901	25.1555	5.2889e-07	5.25584e-06

## Sheet: Table S3
	Table S3: Genera that are significantly associated with the proximal colon
	The shaded features are significantly increased in the proximal colonic communities relative to other body sites while the unshaded are significantly decreased
		Kingdom	Phylum	Class	Order	Family	Genus	logFC	logCPM	LR	PValue	FDR
	1	Bacteria	Proteobacteria	Alphaproteobacteria	RF32	Unclassified RF32	Unclassified RF33	6.47066	6.68106	12.326	0.000446683	0.00142045
	2	Bacteria	Spirochaetes	Spirochaetes	Spirochaetales	Spirochaetaceae	Unclassified Spirochaetaceae	5.29032	6.03405	10.0601	0.00151513	0.00382389
	3	Bacteria	Firmicutes	Clostridia	Clostridiales	Veillonellaceae	Unclassified Veillonellaceae	5.21125	7.34328	7.76922	0.00531439	0.010696
	4	Bacteria	Firmicutes	Clostridia	Clostridiales	Lachnospiraceae	Clostridium	4.69536	8.08414	11.0809	0.000872208	0.00261662
	5	Bacteria	Firmicutes	Clostridia	Clostridiales	Veillonellaceae	Propionispira	4.31294	8.77264	10.092	0.00148914	0.00382389
	6	Archaea	Euryarchaeota	Methanobacteria	Methanobacteriales	Methanobacteriaceae	Methanosphaera	4.21043	8.18651	8.07795	0.00448071	0.00913375
	7	Bacteria	Firmicutes	Clostridia	Clostridiales	Lachnospiraceae	Unclassified Lachnospiraceae	4.19038	8.74195	11.8603	0.000573441	0.00178779
	8	Bacteria	Tenericutes	Mollicutes	Anaeroplasmatales	Anaeroplasmataceae	Anaeroplasma	4.16535	5.61996	6.21339	0.0126788	0.0229082
	9	Bacteria	Firmicutes	Clostridia	Clostridiales	Veillonellaceae	Selenomonas	4.1326	9.77094	6.10902	0.0134493	0.0240275
	10	Bacteria	Firmicutes	Clostridia	Clostridiales	Peptostreptococcaceae	Clostridium	3.97332	9.98076	9.58017	0.0019669	0.00465838
	11	Bacteria	Cyanobacteria	4C0d-2	YS2	Unclassified YS2	Unclassified YS2	3.83222	8.05625	9.78158	0.00176268	0.0043118
	12	Bacteria	Firmicutes	Clostridia	Clostridiales	Lachnospiraceae	Roseburia	3.69206	10.8846	10.4109	0.00125272	0.00343419
	13	Bacteria	Firmicutes	Clostridia	Clostridiales	Peptostreptococcaceae	[Clostridium]	3.68787	11.8865	11.1578	0.000836809	0.0025587
	14	Bacteria	Firmicutes	Clostridia	Clostridiales	Ruminococcaceae	Faecalibacterium	3.60655	10.9909	6.94399	0.00841014	0.0159192
	15	Bacteria	Firmicutes	Clostridia	Clostridiales	Lachnospiraceae	Ruminococcus	2.96649	11.8204	6.2863	0.0121675	0.0222371
	16	Bacteria	Firmicutes	Bacilli	Bacillales	Bacillaceae	Bacillus	-1.90884	14.0054	7.002	0.00814185	0.015597
	17	Bacteria	Firmicutes	Erysipelotrichi	Erysipelotrichales	Erysipelotrichaceae	Anaerorhabdus	-2.12514	14.0222	5.70348	0.0169313	0.0280424
	18	Bacteria	Bacteroidetes	Bacteroidia	Bacteroidales	Unclassified Bacteroidales	Unclassified Bacteroidales	-2.20286	13.5965	9.16723	0.00246388	0.00559652
	19	Bacteria	Bacteroidetes	Bacteroidia	Bacteroidales	Unclassified	Unclassified	-2.8621	17.3466	27.5233	1.55213e-07	1.02829e-06
	20	Bacteria	Firmicutes	Clostridia	Clostridiales	Peptostreptococcaceae	Unclassified Peptostreptococcaceae	-3.36011	12.6649	8.83994	0.00294709	0.006419
	21	Bacteria	Firmicutes	Clostridia	Clostridiales	Clostridiaceae	Clostridium	-4.27635	15.6485	8.65771	0.0032568	0.00690442
	22	Bacteria	Proteobacteria	Epsilonproteobacteria	Campylobacterales	Helicobacteraceae	Helicobacter	-4.55315	10.1868	5.05703	0.0245263	0.0394273
	23	Bacteria	Proteobacteria	Alphaproteobacteria	Sphingomonadales	Sphingomonadaceae	Novosphingobium	-5.09676	6.40555	5.77757	0.016232	0.0271672
	24	Bacteria	Actinobacteria	Actinobacteria	Actinomycetales	Dermatophilaceae	Unclassified Dermatophilaceae	-5.11936	6.41759	5.83913	0.0156736	0.027088
	25	Bacteria	Bacteroidetes	Flavobacteriia	Flavobacteriales	Flavobacteriaceae	Persicivirga	-5.19397	6.45249	5.66519	0.0173048	0.0283656
	26	Bacteria	Proteobacteria	Gammaproteobacteria	Enterobacteriales	Enterobacteriaceae	Escherichia	-5.26177	13.1901	5.77763	0.0162314	0.0271672
	27	Bacteria	Proteobacteria	Gammaproteobacteria	Xanthomonadales	Xanthomonadaceae	Unclassified Xanthomonadaceae	-5.26697	6.50061	4.7455	0.029375	0.0467062
	28	Bacteria	Proteobacteria	Gammaproteobacteria	Enterobacteriales	Enterobacteriaceae	Pseudomonas	-5.35554	6.55824	5.92577	0.014921	0.0260708
	29	Bacteria	Firmicutes	Erysipelotrichi	Erysipelotrichales	Erysipelotrichaceae	Clostridium	-5.76401	10.0742	5.05542	0.0245491	0.0394273
	30	Bacteria	Proteobacteria	Gammaproteobacteria	Xanthomonadales	Xanthomonadaceae	Lysobacter	-5.80763	6.86954	7.51482	0.00611933	0.0121622
	31	Bacteria	Actinobacteria	Coriobacteriia	Coriobacteriales	Coriobacteriaceae	Paraeggerthella	-5.82742	9.05766	6.0322	0.0140472	0.0248167
	32	Bacteria	Proteobacteria	Betaproteobacteria	Burkholderiales	Comamonadaceae	Unclassified Comamonadaceae	-5.95404	9.00638	10.2302	0.00138161	0.00372333
	33	Bacteria	Proteobacteria	Betaproteobacteria	Neisseriales	Neisseriaceae	Kingella	-6.07854	7.0735	6.34965	0.0117404	0.0217062
	34	Bacteria	Proteobacteria	Betaproteobacteria	Burkholderiales	Comamonadaceae	Limnobacter	-6.12377	7.09587	10.6265	0.00111476	0.00316512
	35	Bacteria	TM7	TM7-3	Unclassified TM7-3	Unclassified TM7-3	Unclassified TM7-3	-6.20106	7.16209	6.37897	0.011548	0.0216016
	36	Bacteria	Bacteroidetes	[Saprospirae]	[Saprospirales]	Chitinophagaceae	Trachelomonas	-6.20137	7.1635	7.31783	0.00682738	0.0134019
	37	Bacteria	Proteobacteria	Epsilonproteobacteria	Campylobacterales	Campylobacteraceae	Campylobacter	-6.22511	14.7727	38.8121	4.66624e-10	5.29952e-09
	38	Bacteria	Firmicutes	Clostridia	Clostridiales	Lachnospiraceae	Johnsonella	-6.45455	7.33294	9.09841	0.00255832	0.0057292
	39	Bacteria	Proteobacteria	Betaproteobacteria	Burkholderiales	Comamonadaceae	Brachymonas	-6.53277	7.41238	10.7531	0.00104103	0.00300952
	40	Bacteria	Proteobacteria	Gammaproteobacteria	Cardiobacteriales	Cardiobacteriaceae	Suttonella	-6.63315	7.48189	10.4137	0.00125084	0.00343419
	41	Bacteria	Bacteroidetes	Sphingobacteriia	Sphingobacteriales	Sphingobacteriaceae	Sphingobacterium	-7.15204	7.94257	9.49308	0.00206249	0.00475269
	42	Bacteria	Actinobacteria	Coriobacteriia	Coriobacteriales	Coriobacteriaceae	Atopobium	-7.41254	8.17706	5.79195	0.0160997	0.0271672
	43	Bacteria	Actinobacteria	Actinobacteria	Actinomycetales	Microbacteriaceae	Frondihabitans	-7.51633	8.25803	9.6159	0.00192899	0.00464712
	44	Bacteria	Actinobacteria	Actinobacteria	Actinomycetales	Propionibacteriaceae	Brooklawnia	-7.62654	8.35255	8.27465	0.00402025	0.00841079
	45	Bacteria	Proteobacteria	Alphaproteobacteria	Rhodobacterales	Rhodobacteraceae	Unclassified Rhodobacteraceae	-7.75247	8.46806	9.55665	0.00199226	0.00465838
	46	Bacteria	TM7	TM7-3	Blgi18	Unclassified Blgi18	Unclassified Blgi18	-7.81152	8.51677	9.83845	0.00170901	0.00424583
	47	Bacteria	Firmicutes	Bacilli	Unclassified Bacilli	Unclassified Bacilli	Unclassified Bacilli	-7.88924	9.79847	10.1618	0.00143382	0.00379963
	48	Bacteria	Firmicutes	Bacilli	Lactobacillales	Aerococcaceae	Granulicatella	-7.89419	8.58979	14.9223	0.00011203	0.000395838
	49	Bacteria	Proteobacteria	Epsilonproteobacteria	Campylobacterales	Campylobacteraceae	Arcobacter	-7.90678	8.60588	19.6595	9.25418e-06	4.59817e-05
	50	Bacteria	Bacteroidetes	Flavobacteriia	Flavobacteriales	[Weeksellaceae]	Unclassified [Weeksellaceae]	-8.05021	8.74135	10.0748	0.00150313	0.00382389
	51	Bacteria	Bacteroidetes	Bacteroidia	Bacteroidales	Bacteroidaceae	Bacteroides	-8.05178	16.0793	21.0614	4.44796e-06	2.35742e-05
	52	Bacteria	Proteobacteria	Gammaproteobacteria	Pseudomonadales	Moraxellaceae	Enhydrobacter	-8.06425	8.74751	7.10749	0.00767626	0.0148844
	53	Bacteria	Actinobacteria	Actinobacteria	Actinomycetales	Micrococcaceae	Micrococcus	-8.13966	8.82929	9.01002	0.00268504	0.00592945
	54	Bacteria	Proteobacteria	Gammaproteobacteria	Pseudomonadales	Moraxellaceae	Psychrobacter	-8.20299	8.87564	16.6734	4.43986e-05	0.000176484
	55	Bacteria	Firmicutes	Clostridia	Clostridiales	[Tissierellaceae]	Gallicola	-8.58562	9.23982	8.74933	0.00309716	0.00665472
	56	Bacteria	Tenericutes	Mollicutes	Mycoplasmatales	Mycoplasmataceae	Mycoplasma	-8.60193	9.26101	21.9209	2.84129e-06	1.61345e-05
	57	Bacteria	Firmicutes	Bacilli	Lactobacillales	Aerococcaceae	Abiotrophia	-8.91417	9.55501	28.414	9.79519e-08	6.77146e-07
	58	Bacteria	Actinobacteria	Actinobacteria	Actinomycetales	Actinomycetaceae	Mobiluncus	-9.0234	9.6622	8.1166	0.00438617	0.00905715
	59	Bacteria	Firmicutes	Bacilli	Bacillales	Staphylococcaceae	Macrococcus	-9.07442	9.7123	12.8792	0.000332262	0.00110062
	60	Bacteria	Firmicutes	Clostridia	Clostridiales	Peptostreptococcaceae	Proteocatella	-9.08811	9.71554	12.5395	0.000398431	0.00129287
	61	Bacteria	Actinobacteria	Actinobacteria	Actinomycetales	Actinomycetaceae	Trueperella	-9.20341	9.83285	10.9668	0.000927605	0.00273128
	62	Bacteria	Actinobacteria	Actinobacteria	Actinomycetales	Actinomycetaceae	Actinomyces	-9.21461	9.84649	19.1154	1.23049e-05	5.58995e-05
	63	Bacteria	Firmicutes	Clostridia	Clostridiales	[Tissierellaceae]	Anaerococcus	-9.22173	9.85182	13.2631	0.000270675	0.000915687
	64	Bacteria	Firmicutes	Clostridia	Clostridiales	[Tissierellaceae]	Finegoldia	-9.30308	9.93105	15.1814	9.76586e-05	0.00036111
	65	Bacteria	Actinobacteria	Actinobacteria	Actinomycetales	Dermabacteraceae	Helcobacillus	-9.43095	10.0538	19.1931	1.18137e-05	5.52465e-05
	66	Bacteria	Firmicutes	Bacilli	Lactobacillales	Aerococcaceae	Unclassified Aerococcaceae	-9.43488	10.0585	15.1175	0.000101022	0.000365055
	67	Bacteria	Bacteroidetes	Flavobacteriia	Flavobacteriales	[Weeksellaceae]	Elizabethkingia	-9.63	10.2479	18.9812	1.32012e-05	5.83054e-05
	68	Bacteria	Firmicutes	Clostridia	Clostridiales	Peptostreptococcaceae	Filifactor	-9.6757	10.2917	17.682	2.61084e-05	0.000109243
	69	Bacteria	Firmicutes	Clostridia	Clostridiales	[Tissierellaceae]	Peptoniphilus	-9.9034	10.5148	16.5085	4.84323e-05	0.000187823
	70	Bacteria	Bacteroidetes	Flavobacteriia	Flavobacteriales	Flavobacteriaceae	Capnocytophaga	-10.1003	10.7055	23.1979	1.46161e-06	8.60723e-06
	71	Bacteria	Firmicutes	Bacilli	Bacillales	Planococcaceae	Staphylococcus	-10.1709	10.7771	16.072	6.09793e-05	0.00023085
	72	Bacteria	Actinobacteria	Actinobacteria	Actinomycetales	Corynebacteriaceae	Corynebacterium	-10.2397	10.8444	31.2942	2.21738e-08	1.76281e-07
	73	Bacteria	Firmicutes	Erysipelotrichi	Erysipelotrichales	Erysipelotrichaceae	Bulleidia	-10.2983	10.9009	14.2838	0.000157209	0.000543398
	74	Bacteria	TM7	TM7-3	CW040	Unclassified CW040	Unclassified CW040	-10.3656	10.967	28.7799	8.10873e-08	5.8604e-07
	75	Bacteria	Actinobacteria	Actinobacteria	Actinomycetales	Micrococcaceae	Arthrobacter	-10.3917	10.9942	21.1419	4.26495e-06	2.33837e-05
	76	Bacteria	Proteobacteria	Gammaproteobacteria	Pseudomonadales	Moraxellaceae	Moraxella	-10.4736	11.0742	24.7059	6.67797e-07	4.24719e-06
	77	Bacteria	Actinobacteria	Actinobacteria	Actinomycetales	Unclassified Actinomycetales	Unclassified Actinomycetales	-10.5321	11.1322	44.5861	2.43408e-11	3.87019e-10
	78	Bacteria	Firmicutes	Bacilli	Lactobacillales	Unclassified Lactobacillales	Unclassified Lactobacillales	-10.7179	11.3131	19.381	1.07065e-05	5.15858e-05
	79	Bacteria	Fusobacteria	Fusobacteriia	Fusobacteriales	Leptotrichiaceae	Unclassified Leptotrichiaceae	-10.7995	11.3948	18.4861	1.71145e-05	7.3546e-05
	80	Bacteria	Bacteroidetes	Bacteroidia	Bacteroidales	Porphyromonadaceae	Porphyromonas	-11.1209	11.7133	23.2126	1.45046e-06	8.60723e-06
	81	Bacteria	Proteobacteria	Gammaproteobacteria	Pseudomonadales	Moraxellaceae	Agitococcus	-11.4215	12.0104	17.5745	2.76271e-05	0.000112634
	82	Bacteria	Proteobacteria	Betaproteobacteria	Neisseriales	Neisseriaceae	Unclassified Neisseriaceae	-11.635	12.2235	38.4053	5.74747e-10	5.71155e-09
	83	Bacteria	Proteobacteria	Betaproteobacteria	Burkholderiales	Alcaligenaceae	Unclassified Alcaligenaceae	-11.7021	12.2902	38.4071	5.74221e-10	5.71155e-09
	84	Bacteria	GN02	BD1-5	Unclassified BD1-5	Unclassified BD1-5	Unclassified BD1-5	-11.8116	12.398	20.2039	6.96108e-06	3.57036e-05
	85	Bacteria	Firmicutes	Clostridia	Clostridiales	Peptostreptococcaceae	Peptostreptococcus	-11.9767	12.5633	41.55	1.14892e-10	1.52232e-09
	86	Bacteria	Actinobacteria	Actinobacteria	Actinomycetales	Micrococcaceae	Rothia	-12.232	12.8174	54.6553	1.43636e-13	3.80635e-12
	87	Bacteria	SR1	Unclassified SR1	Unclassified SR1	Unclassified SR1	Unclassified SR1	-12.3061	12.891	33.6215	6.69473e-09	5.60243e-08
	88	Bacteria	Proteobacteria	Gammaproteobacteria	Pasteurellales	Pasteurellaceae	Pasteurella	-12.6553	13.2389	29.2198	6.46144e-08	4.89224e-07
	89	Bacteria	OD1	Unclassified OD1	Unclassified OD1	Unclassified OD1	Unclassified OD1	-13.1152	13.6974	36.1697	1.80865e-09	1.59764e-08
	90	Bacteria	Bacteroidetes	Flavobacteriia	Flavobacteriales	[Weeksellaceae]	Bergeyella	-13.1788	13.7611	65.4889	5.84435e-16	3.09751e-14
	91	Bacteria	Bacteroidetes	Flavobacteriia	Flavobacteriales	Unclassified Flavobacteriales	Unclassified Flavobacteriales	-13.2809	13.8628	39.3404	3.55993e-10	4.35407e-09
	92	Bacteria	Bacteroidetes	Flavobacteriia	Flavobacteriales	Flavobacteriaceae	Unclassified Flavobacteriaceae	-13.5722	14.1537	55.9343	7.49335e-14	2.38289e-12
	93	Bacteria	Bacteroidetes	Unclassified Bacteroidetes	Unclassified Bacteroidetes	Unclassified Bacteroidetes	Unclassified Bacteroidetes	-14.0072	14.5878	42.0225	9.02289e-11	1.30422e-09
	94	Bacteria	Proteobacteria	Gammaproteobacteria	Pseudomonadales	Moraxellaceae	Alkanindiges	-14.3139	14.8943	47.8915	4.5047e-12	7.9583e-11
	95	Bacteria	Proteobacteria	Gammaproteobacteria	Pasteurellales	Pasteurellaceae	Unclassified Pasteurellaceae	-14.5106	15.0908	50.3894	1.26072e-12	2.50568e-11
	96	Bacteria	Fusobacteria	Fusobacteriia	Fusobacteriales	Leptotrichiaceae	Streptobacillus	-14.7074	15.2873	37.8214	7.75265e-10	7.25101e-09
	97	Bacteria	Proteobacteria	Betaproteobacteria	Neisseriales	Neisseriaceae	Neisseria	-15.3079	15.8875	53.6447	2.40226e-13	5.45657e-12
	98	Bacteria	Proteobacteria	Gammaproteobacteria	Pasteurellales	Pasteurellaceae	Actinobacillus	-15.4077	15.9873	63.4694	1.62876e-15	6.47432e-14
	99	Bacteria	Proteobacteria	Gammaproteobacteria	Pseudomonadales	Moraxellaceae	Unclassified Moraxellaceae	-15.4272	16.0068	74.7518	5.33777e-18	4.24353e-16
	100	Bacteria	Fusobacteria	Fusobacteriia	Fusobacteriales	Fusobacteriaceae	Unclassified Fusobacteriaceae	-15.6264	16.2059	142.396	7.96757e-33	1.26684e-30

## Sheet: Table S4
	Table S4: Genera that are significantly associated with the vaginal canal
	The shaded features are significantly increased in thevaginal communities relative to other body sites while the unshaded are significantly decreased
		Kingdom	Phylum	Class	Order	Family	Genus	logFC	logCPM	LR	PValue	FDR
	1	Bacteria	Firmicutes	Erysipelotrichi	Erysipelotrichales	Erysipelotrichaceae	Bulleidia	11.2975	10.9009	53.5322	2.54394e-13	2.02244e-11
	2	Bacteria	Firmicutes	Clostridia	Clostridiales	[Tissierellaceae]	Peptoniphilus	10.9022	10.5148	74.1325	7.30462e-18	1.16144e-15
	3	Bacteria	Firmicutes	Bacilli	Bacillales	Planococcaceae	Staphylococcus	10.3438	10.7771	49.6957	1.79543e-12	7.13684e-11
	4	Bacteria	Firmicutes	Clostridia	Clostridiales	[Tissierellaceae]	Anaerococcus	10.22	9.85182	51.9844	5.59439e-13	2.96503e-11
	5	Bacteria	Actinobacteria	Actinobacteria	Actinomycetales	Actinomycetaceae	Trueperella	10.2019	9.83285	38.3189	6.0077e-10	1.91045e-08
	6	Bacteria	Actinobacteria	Actinobacteria	Actinomycetales	Actinomycetaceae	Mobiluncus	10.0218	9.6622	27.2141	1.82129e-07	2.89585e-06
	7	Bacteria	Actinobacteria	Actinobacteria	Actinomycetales	Micrococcaceae	Micrococcus	9.1365	8.82929	32.698	1.07649e-08	2.85269e-07
	8	Bacteria	Actinobacteria	Actinobacteria	Actinomycetales	Propionibacteriaceae	Brooklawnia	8.62199	8.35255	28.7177	8.3734e-08	1.90196e-06
	9	Bacteria	Firmicutes	Clostridia	Clostridiales	[Tissierellaceae]	Gallicola	8.41192	9.23982	17.1645	3.42783e-05	0.000247738
	10	Bacteria	Actinobacteria	Coriobacteriia	Coriobacteriales	Coriobacteriaceae	Atopobium	8.40755	8.17706	19.1096	1.23422e-05	0.000109023
	11	Bacteria	Proteobacteria	Alphaproteobacteria	Rhodobacterales	Rhodobacteraceae	Unclassified Rhodobacteraceae	7.60057	8.46806	19.9115	8.11126e-06	7.58642e-05
	12	Bacteria	Firmicutes	Erysipelotrichi	Erysipelotrichales	Erysipelotrichaceae	Clostridium	7.588	10.0742	20.1146	7.29366e-06	7.57796e-05
	13	Bacteria	Actinobacteria	Coriobacteriia	Coriobacteriales	Coriobacteriaceae	Paraeggerthella	7.46526	9.05766	27.3454	1.70173e-07	2.89585e-06
	14	Bacteria	Proteobacteria	Epsilonproteobacteria	Campylobacterales	Helicobacteraceae	Unclassified Helicobacteraceae	7.28409	9.21396	13.7838	0.000205094	0.0013044
	15	Bacteria	Proteobacteria	Gammaproteobacteria	Enterobacteriales	Enterobacteriaceae	Escherichia	7.23811	13.1901	21.678	3.22473e-06	3.66237e-05
	16	Bacteria	Proteobacteria	Gammaproteobacteria	Pasteurellales	Pasteurellaceae	Unclassified Pasteurellaceae	6.89077	15.0908	22.4677	2.13708e-06	2.83163e-05
	17	Bacteria	Proteobacteria	Gammaproteobacteria	Xanthomonadales	Xanthomonadaceae	Lysobacter	6.79136	6.86954	24.3239	8.14234e-07	1.17694e-05
	18	Bacteria	Actinobacteria	Actinobacteria	Actinomycetales	Actinomycetaceae	Actinomyces	6.68637	9.84649	20.0295	7.62562e-06	7.57796e-05
	19	Bacteria	Proteobacteria	Gammaproteobacteria	Pseudomonadales	Moraxellaceae	Enhydrobacter	6.60537	8.74751	7.30524	0.00687538	0.0260282
	20	Bacteria	Bacteroidetes	Flavobacteriia	Flavobacteriales	[Weeksellaceae]	Elizabethkingia	6.50688	10.2479	16.1909	5.72679e-05	0.000395896
	21	Bacteria	Proteobacteria	Epsilonproteobacteria	Campylobacterales	Helicobacteraceae	Helicobacter	6.43764	10.1868	22.0708	2.62772e-06	3.21391e-05
	22	Bacteria	Proteobacteria	Gammaproteobacteria	Xanthomonadales	Xanthomonadaceae	Pseudoxanthomonas	6.39987	6.62013	10.9178	0.000952435	0.00473241
	23	Bacteria	Proteobacteria	Gammaproteobacteria	Enterobacteriales	Enterobacteriaceae	Pseudomonas	6.33448	6.55824	18.3566	1.83188e-05	0.000145634
	24	Bacteria	Firmicutes	Bacilli	Lactobacillales	Aerococcaceae	Unclassified Aerococcaceae	6.30644	10.0585	11.7115	0.000621137	0.00340554
	25	Bacteria	Bacteroidetes	Sphingobacteriia	Sphingobacteriales	Sphingobacteriaceae	Sphingobacterium	6.17025	7.94257	11.9405	0.000549267	0.00332487
	26	Bacteria	Firmicutes	Bacilli	Bacillales	Staphylococcaceae	Macrococcus	6.14746	9.7123	9.49933	0.00205547	0.00933771
	27	Bacteria	Actinobacteria	Actinobacteria	Actinomycetales	Dermatophilaceae	Unclassified Dermatophilaceae	6.09425	6.41759	17.8165	2.43268e-05	0.000184189
	28	Bacteria	Proteobacteria	Alphaproteobacteria	Sphingomonadales	Sphingomonadaceae	Novosphingobium	6.07119	6.40555	18.4116	1.77972e-05	0.000145634
	29	Bacteria	Actinobacteria	Actinobacteria	Actinomycetales	Micrococcaceae	Arthrobacter	5.84861	10.9942	11.8722	0.000569779	0.00332487
	30	Bacteria	Proteobacteria	Alphaproteobacteria	Rhizobiales	Unclassified Rhizobiales	Unclassified Rhizobiales	5.84786	6.27661	9.99226	0.00157199	0.00735139
	31	Bacteria	Bacteroidetes	[Saprospirae]	[Saprospirales]	Chitinophagaceae	Trachelomonas	5.8176	7.1635	10.3596	0.00128802	0.00620592
	32	Bacteria	Firmicutes	Clostridia	Clostridiales	Clostridiaceae	Clostridium	5.69726	15.6485	28.3798	9.97002e-08	1.98154e-06
	33	Bacteria	Firmicutes	Clostridia	Clostridiales	Peptostreptococcaceae	Filifactor	5.45964	10.2917	9.35176	0.00222772	0.00983907
	34	Bacteria	Firmicutes	Bacilli	Unclassified Bacilli	Unclassified Bacilli	Unclassified Bacilli	5.33196	9.79847	8.71155	0.00316199	0.0132304
	35	Bacteria	Bacteroidetes	Flavobacteriia	Flavobacteriales	[Weeksellaceae]	Unclassified [Weeksellaceae]	5.19467	8.74135	6.15596	0.013097	0.0443068
	36	Bacteria	Proteobacteria	Unclassified Proteobacteria	Unclassified Proteobacteria	Unclassified Proteobacteria	Unclassified Proteobacteria	5.06529	8.33049	6.9947	0.00817512	0.0295419
	37	Bacteria	Bacteroidetes	Flavobacteriia	Flavobacteriales	Flavobacteriaceae	Persicivirga	4.93728	6.45249	6.84209	0.00890347	0.0314589
	38	Bacteria	Proteobacteria	Betaproteobacteria	Burkholderiales	Alcaligenaceae	Oligella	4.86574	5.83035	8.9855	0.0027213	0.0116942
	39	Bacteria	Proteobacteria	Gammaproteobacteria	Pasteurellales	Pasteurellaceae	Pasteurella	4.81365	13.2389	7.61902	0.0057756	0.022958
	40	Bacteria	Bacteroidetes	Bacteroidia	Bacteroidales	Bacteroidaceae	Bacteroides	4.33912	16.0793	11.1435	0.00084326	0.00432511
	41	Bacteria	Actinobacteria	Actinobacteria	Actinomycetales	Corynebacteriaceae	Corynebacterium	4.10459	10.8444	7.90846	0.00492042	0.0200602
	42	Bacteria	Proteobacteria	Epsilonproteobacteria	Campylobacterales	Campylobacteraceae	Campylobacter	3.01794	14.7727	11.2363	0.000802134	0.00425131
	43	Bacteria	Unclassified Bacteria	Unclassified Bacteria	Unclassified Bacteria	Unclassified Bacteria	Unclassified Bacteria	2.61605	15.2593	14.9541	0.000110157	0.000729792
	44	Bacteria	Firmicutes	Erysipelotrichi	Erysipelotrichales	Erysipelotrichaceae	Anaerorhabdus	-2.59736	14.0222	7.07105	0.00783393	0.0289673
	45	Bacteria	Firmicutes	Clostridia	Clostridiales	Peptostreptococcaceae	Unclassified Peptostreptococcaceae	-4.17851	12.6649	11.8215	0.000585512	0.00332487
	46	Bacteria	Proteobacteria	Betaproteobacteria	Neisseriales	Neisseriaceae	Neisseria	-5.25466	15.8875	6.37867	0.01155	0.0399228
	47	Bacteria	GN02	BD1-5	Unclassified BD1-5	Unclassified BD1-5	Unclassified BD1-5	-7.86896	12.398	7.35329	0.00669401	0.0259597
