# Supplementary material for: Oropharyngeal, proximal colonic, and vaginal microbiomes of healthy Korean native black pig gilts
Source: BMC Microbiol. 2023 Jan 5;23:3. doi: 10.1186/s12866-022-02743-3 (PMC9814203; doi:10.1186/s12866-022-02743-3)
Supplement: Supplementary file 3 — Additional file 3: Table S5. The most abundant microbial pathways within the oropharyngeal cavity, proximal colon, and vaginal canal of 7-month-old Jeju Black Pig gilts. [file 12866_2022_2743_MOESM3_ESM.xlsx]

## Sheet: Table S5
	Table S5: The most abundant microbial pathways within the oropharyngeal cavity, proximal colon, and vaginal canal of 7-month-old Jeju Black Pig gilts.
			Median relative abundance
		Pathway	Oropharyngeal	Proximal colonic	Vaginal	Pathway name	Superpathway class
	1	BRANCHED-CHAIN-AA-SYN-PWY	0.581074	0.802446	0.594951	superpathway of branched chain amino acid biosynthesis	Amino Acid Biosynthesis
	2	COMPLETE-ARO-PWY	0.673166	0.821928	0.658861	superpathway of aromatic amino acid biosynthesis	Amino Acid Biosynthesis
	3	ILEUSYN-PWY	0.612918	0.840417	0.622399	L-isoleucine biosynthesis I (from threonine)	Amino Acid Biosynthesis
	4	PWY-2942	0.656253	0.838201	0.683065	L-lysine biosynthesis III	Amino Acid Biosynthesis
	5	PWY-3001	0.629584	0.806742	0.641957	superpathway of L-isoleucine biosynthesis I	Amino Acid Biosynthesis
	6	PWY-5097	0.627006	0.754754	0.63002	L-lysine biosynthesis VI	Amino Acid Biosynthesis
	7	PWY-5101	0.650274	0.906437	0.656282	L-isoleucine biosynthesis II	Amino Acid Biosynthesis
	8	PWY-5103	0.549985	0.774042	0.569105	L-isoleucine biosynthesis III	Amino Acid Biosynthesis
	9	PWY-5104	0.540229	0.838069	0.63187	L-isoleucine biosynthesis IV	Amino Acid Biosynthesis
	10	SER-GLYSYN-PWY	0.585299	0.778404	0.636646	superpathway of L-serine and glycine biosynthesis I	Amino Acid Biosynthesis
	11	THRESYN-PWY	0.646496	0.824995	0.668092	superpathway of L-threonine biosynthesis	Amino Acid Biosynthesis
	12	VALSYN-PWY	0.612918	0.840417	0.622399	L-valine biosynthesis	Amino Acid Biosynthesis
	13	TRNA-CHARGING-PWY	0.691184	0.812493	0.719294	tRNA charging	Aminoacyl-tRNA Charging
	14	ARO-PWY	0.651527	0.793345	0.630445	aromatic amino acid biosynthesis	Aromatic Compound Biosynthesis
	15	PWY-6163	0.662129	0.77868	0.653404	chorismate biosynthesis from 3-dehydroquinate	Aromatic Compound Biosynthesis
	16	CALVIN-PWY	0.775966	0.837043	0.79359	Calvin-Benson-Bassham cycle	Carbohydrate Biosynthesis
	17	GLYCOGENSYNTH-PWY	0.454187	0.843095	0.602631	glycogen biosynthesis I	Carbohydrate Biosynthesis
	18	PWY-6737	0.523364	0.858641	0.679384	starch degradation V	Carbohydrate Degradation
	19	PEPTIDOGLYCANSYN-PWY	0.693685	0.819934	0.713577	peptidoglycan biosynthesis I	Cell Structure Biosynthesis
	20	PWY-6385	0.693601	0.816769	0.708934	peptidoglycan biosynthesis III (mycobacteria)	Cell Structure Biosynthesis
	21	PWY-6386	0.698507	0.83083	0.716216	UDP-N-acetylmuramoyl-pentapeptide biosynthesis II (lysine-containing)	Cell Structure Biosynthesis
	22	PWY-6387	0.696823	0.829841	0.72004	UDP-N-acetylmuramoyl-pentapeptide biosynthesis I	Cell Structure Biosynthesis
	23	COA-PWY	0.659903	0.766908	0.690721	coenzyme A biosynthesis I	Cofactor, Carrier, and Vitamin Biosynthesis
	24	PHOSLIPSYN-PWY	0.724181	0.825746	0.693076	superpathway of phospholipid biosynthesis I	Fatty Acid and Lipid Biosynthesis
	25	PWY-5667	0.770423	0.901778	0.769385	CDP-diacylglycerol biosynthesis	Fatty Acid and Lipid Biosynthesis
	26	PWY-5973	0.75472	0.87	0.79922	cis-vaccenate biosynthesis	Fatty Acid and Lipid Biosynthesis
	27	PWY-7663	0.846076	0.886676	0.859786	gondoate biosynthesis (anaerobic)	Fatty Acid and Lipid Biosynthesis
	28	PWY0-1319	0.770423	0.901778	0.769385	CDP-diacylglycerol biosynthesis II	Fatty Acid and Lipid Biosynthesis
	29	PWY4FS-7	0.694808	0.79012	0.657121	phosphatidylglycerol biosynthesis I (plastidic)	Fatty Acid and Lipid Biosynthesis
	30	PWY4FS-8	0.694808	0.79012	0.657121	phosphatidylglycerol biosynthesis II (non-plastidic)	Fatty Acid and Lipid Biosynthesis
	31	ANAGLYCOLYSIS-PWY	0.66178	0.866694	0.727689	Anaerobic glycolysis	Generation of Precursor Metabolites and Energy
	32	GLYCOLYSIS	0.675249	0.781159	0.714272	Glycolysis	Generation of Precursor Metabolites and Energy
	33	NONOXIPENT-PWY	0.916648	1.04554	0.860418	pentose phosphate pathway (non-oxidative branch) I	Generation of Precursor Metabolites and Energy
	34	PWY-5100	0.519176	0.805439	0.69324	pyruvate fermentation to acetate and lactate II	Generation of Precursor Metabolites and Energy
	35	PWY-7111	0.626535	0.90409	0.585787	pyruvate fermentation to isobutanol (engineered)	Generation of Precursor Metabolites and Energy
	36	PWY-5686	0.673173	0.888438	0.708877	uridine-5'-phosphate biosynthesis I	Nucleoside and Nucleotide Biosynthesis
	37	PWY-6121	0.721917	0.802984	0.748934	5-aminoimidazole ribonucleotide biosynthesis I	Nucleoside and Nucleotide Biosynthesis
	38	PWY-6122	0.698964	0.813031	0.74141	5-aminoimidazole ribonucleotide biosynthesis II	Nucleoside and Nucleotide Biosynthesis
	39	PWY-6123	0.692291	0.801138	0.731332	IMP biosynthesis I	Nucleoside and Nucleotide Biosynthesis
	40	PWY-6126	0.69827	0.917061	0.799447	superpathway of adenosine nucleotides de novo biosynthesis II	Nucleoside and Nucleotide Biosynthesis
	41	PWY-6277	0.698964	0.813031	0.74141	superpathway of 5-aminoimidazole ribonucleotide biosynthesis	Nucleoside and Nucleotide Biosynthesis
	42	PWY-6609	0.683757	0.894616	0.710683	adenine and adenosine salvage III	Nucleoside and Nucleotide Biosynthesis
	43	PWY-7208	0.790167	0.991679	0.794396	superpathway of pyrimidine nucleobases salvage	Nucleoside and Nucleotide Biosynthesis
	44	PWY-7219	0.791199	0.93679	0.784622	adenosine ribonucleotides de novo biosynthesis	Nucleoside and Nucleotide Biosynthesis
	45	PWY-7220	0.629384	0.90624	0.867953	adenosine deoxyribonucleotides de novo biosynthesis II	Nucleoside and Nucleotide Biosynthesis
	46	PWY-7221	0.690168	0.800537	0.701795	guanosine ribonucleotides de novo biosynthesis	Nucleoside and Nucleotide Biosynthesis
	47	PWY-7222	0.629384	0.90624	0.867953	guanosine deoxyribonucleotides de novo biosynthesis II	Nucleoside and Nucleotide Biosynthesis
	48	PWY-7229	0.749611	0.946381	0.830078	superpathway of adenosine nucleotides de novo biosynthesis I	Nucleoside and Nucleotide Biosynthesis
	49	GLYCOCAT-PWY	0.387981	0.75153	0.607596	glycogen catabolism I	Polysaccharide Degradation
