# Supplementary material for: Oropharyngeal, proximal colonic, and vaginal microbiomes of healthy Korean native black pig gilts
Source: BMC Microbiol. 2023 Jan 5;23:3. doi: 10.1186/s12866-022-02743-3 (PMC9814203; doi:10.1186/s12866-022-02743-3)
Supplement: Supplementary file 4 — Additional file 4: Table S6. Pathways that are significantly associated with the oropharyngeal cavity. Table S7. Pathways that are significantly associated with the proximal colon. Table S8. Pathways that are significantly associated with the vaginal canal. [file 12866_2022_2743_MOESM4_ESM.xlsx]

## Sheet: Table S6
	Table S6: Pathways that are significantly associated with the oropharyngeal cavity
	The shaded features are significantly increased in the oropharyngeal communities relative to other body sites while the unshaded are significantly decreased
		Pathway	logFC	logCPM	LR	PValue	FDR	Pathway name	Superpathway class
	1	P221-PWY	4.68986	8.77837	18.165	2.02572e-05	9.3766e-05	octane oxidation	Degradation/Utilization/Assimilation - Other
	2	PWY-5417	4.35026	7.13932	12.0577	0.000515781	0.00154829	catechol degradation III (ortho-cleavage pathway)	Aromatic Compound Degradation
	3	PWY-5431	4.35026	7.13932	12.0893	0.000507126	0.00154592	aromatic compounds degradation via β-ketoadipate	Aromatic Compound Degradation
	4	PWY-7094	3.69879	9.52094	39.3652	3.51513e-10	6.03963e-09	fatty acid salvage	Fatty Acid and Lipid Biosynthesis
	5	DENITRIFICATION-PWY	3.6942	6.84333	18.0691	2.13027e-05	9.58624e-05	nitrate reduction I (denitrification)	Inorganic Nutrient Metabolism
	6	PWY-6562	3.40047	9.63378	8.38283	0.00378782	0.009005	norspermidine biosynthesis	Amine and Polyamine Biosynthesis
	7	PWY-5747	3.27216	9.51567	26.4634	2.68574e-07	2.41717e-06	2-methylcitrate cycle II	Carboxylate Degradation
	8	UBISYN-PWY	3.07829	10.284	38.7771	4.75069e-10	7.80766e-09	superpathway of ubiquinol-8 biosynthesis (early decarboxylation)	Cofactor, Carrier, and Vitamin Biosynthesis
	9	PWY-5857	3.07617	10.2842	39.4305	3.39939e-10	6.03963e-09	ubiquinol-10 biosynthesis (early decarboxylation)	Cofactor, Carrier, and Vitamin Biosynthesis
	10	PWY-6708	3.07617	10.2842	39.477	3.31941e-10	6.03963e-09	ubiquinol-8 biosynthesis (early decarboxylation)	Cofactor, Carrier, and Vitamin Biosynthesis
	11	PWY-5855	3.07616	10.2842	39.641	3.05205e-10	6.03963e-09	ubiquinol-7 biosynthesis (early decarboxylation)	Cofactor, Carrier, and Vitamin Biosynthesis
	12	PWY-5856	3.07616	10.2842	39.7028	2.95708e-10	6.03963e-09	ubiquinol-9 biosynthesis (early decarboxylation)	Cofactor, Carrier, and Vitamin Biosynthesis
	13	PWY-5651	3.06106	7.52731	20.8911	4.86153e-06	2.81207e-05	L-tryptophan degradation to 2-amino-3-carboxymuconate semialdehyde	Amino Acid Degradation
	14	NADSYN-PWY	2.94448	8.08628	18.9812	1.32011e-05	6.39743e-05	NAD de novo biosynthesis II (from tryptophan)	Cofactor, Carrier, and Vitamin Biosynthesis
	15	PWY-5028	2.81254	5.86039	7.84458	0.00509732	0.0116072	L-histidine degradation II	Amino Acid Degradation
	16	CATECHOL-ORTHO-CLEAVAGE-PWY	2.75407	7.25451	5.97941	0.0144738	0.0287953	catechol degradation to β-ketoadipate	Aromatic Compound Degradation
	17	LEU-DEG2-PWY	2.62533	8.94203	25.8963	3.60267e-07	3.167e-06	L-leucine degradation I	Amino Acid Degradation
	18	GLYOXYLATE-BYPASS	2.4752	10.1232	18.8245	1.43315e-05	6.85734e-05	glyoxylate cycle	Generation of Precursor Metabolites and Energy
	19	TCA-GLYOX-BYPASS	2.32338	10.4889	10.848	0.000989018	0.00278992	superpathway of glyoxylate bypass and TCA	Superpathways
	20	P105-PWY	2.12331	11.1043	8.342	0.0038739	0.00910287	TCA cycle IV (2-oxoglutarate decarboxylase)	Generation of Precursor Metabolites and Energy
	21	GLYCOLYSIS-TCA-GLYOX-BYPASS	2.10286	10.8813	10.0483	0.00152491	0.00414689	superpathway of glycolysis, pyruvate dehydrogenase, TCA, and glyoxylate bypass	Generation of Precursor Metabolites and Energy
	22	P125-PWY	2.0845	8.01608	19.9397	7.99253e-06	4.31596e-05	superpathway of (R,R)-butanediol biosynthesis	Superpathways
	23	AST-PWY	2.0139	7.23473	5.02703	0.0249547	0.0453504	L-arginine degradation II (AST pathway)	Amino Acid Degradation
	24	FAO-PWY	1.93958	10.6452	44.1974	2.96876e-11	7.48128e-10	fatty acid β-oxidation I (generic)	Fatty Acid and Lipid Degradation
	25	NAD-BIOSYNTHESIS-II	1.88983	10.5629	13.5663	0.000230282	0.000791332	NAD salvage pathway III (to nicotinamide riboside)	Cofactor, Carrier, and Vitamin Biosynthesis
	26	GLYCOL-GLYOXDEG-PWY	1.7434	8.09859	11.8575	0.000574301	0.00168284	superpathway of glycol metabolism and degradation	Alcohols Degradation
	27	TYRFUMCAT-PWY	1.63921	9.04567	12.0419	0.000520193	0.00154829	L-tyrosine degradation I	Amino Acid Degradation
	28	PPGPPMET-PWY	1.603	11.1703	7.82789	0.00514462	0.0116447	guanosine 3'-diphosphate 5'-diphosphate biosynthesis	Metabolic Regulator Biosynthesis
	29	PWY0-1479	1.53318	10.9729	15.6416	7.65534e-05	0.000307842	tRNA processing	Nucleic Acid Processing
	30	PWY-7254	1.37238	10.9254	22.1674	2.49877e-06	1.62851e-05	TCA cycle VII (acetate-producers)	Generation of Precursor Metabolites and Energy
	31	PWY-5920	1.31322	10.3267	14.8906	0.000113931	0.000426395	superpathway of heme b biosynthesis from glycine	Cofactor, Carrier, and Vitamin Biosynthesis
	32	KDO-NAGLIPASYN-PWY	1.26111	10.8857	7.21058	0.00724751	0.0157291	superpathway of (Kdo)2-lipid A biosynthesis	Cell Structure Biosynthesis
	33	SO4ASSIM-PWY	1.25482	10.4405	12.3962	0.000430217	0.00138993	assimilatory sulfate reduction I	Inorganic Nutrient Metabolism
	34	FUCCAT-PWY	1.21778	9.35958	10.0116	0.00155555	0.00417019	L-fucose degradation I	Carbohydrate Degradation
	35	PWY-6396	1.21135	7.36328	6.81469	0.00904111	0.0193081	superpathway of 2,3-butanediol biosynthesis	Superpathways
	36	HEMESYN2-PWY	1.17062	11.5737	14.6343	0.000130518	0.000474383	heme b biosynthesis II (oxygen-independent)	Cofactor, Carrier, and Vitamin Biosynthesis
	37	PYRIDOXSYN-PWY	1.15549	11.247	15.5598	7.99354e-05	0.000318059	pyridoxal 5'-phosphate biosynthesis I	Cofactor, Carrier, and Vitamin Biosynthesis
	38	PWY-5345	1.06586	11.1143	14.8568	0.00011599	0.000429845	superpathway of L-methionine biosynthesis (by sulfhydrylation)	Amino Acid Biosynthesis
	39	PWY-6467	1.04346	11.68	29.2748	6.28077e-08	6.59481e-07	Kdo transfer to lipid IVA (Chlamydia)	Cell Structure Biosynthesis
	40	P23-PWY	1.0432	11.5662	36.4297	1.58273e-09	2.30105e-08	reductive TCA cycle I	C1 Compound Utilization and Assimilation
	41	PWY-6519	1.00829	11.8541	7.9587	0.00478568	0.0110304	8-amino-7-oxononanoate biosynthesis I	Other Biosynthesis
	42	PWY-5918	0.989254	11.421	15.071	0.000103541	0.000395338	superpathway of heme b biosynthesis from glutamate	Cofactor, Carrier, and Vitamin Biosynthesis
	43	HEME-BIOSYNTHESIS-II	0.961734	10.9354	7.70787	0.00549805	0.0122974	heme b biosynthesis I (aerobic)	Cofactor, Carrier, and Vitamin Biosynthesis
	44	BIOTIN-BIOSYNTHESIS-PWY	0.941827	11.8502	7.7212	0.00545761	0.0122796	biotin biosynthesis I	Cofactor, Carrier, and Vitamin Biosynthesis
	45	SULFATE-CYS-PWY	0.916782	11.1297	12.1245	0.000497638	0.00154592	superpathway of sulfate assimilation and cysteine biosynthesis	Inorganic Nutrient Metabolism
	46	PWY-3781	0.91155	12.0332	10.2426	0.00137236	0.00375907	aerobic respiration I (cytochrome c)	Generation of Precursor Metabolites and Energy
	47	FASYN-INITIAL-PWY	0.906194	11.8567	6.01705	0.0141683	0.0283367	superpathway of fatty acid biosynthesis initiation	Fatty Acid and Lipid Biosynthesis
	48	PWY-1269	0.901308	11.8945	24.9051	6.02238e-07	5.0588e-06	CMP-3-deoxy-D-manno-octulosonate biosynthesis	Carbohydrate Biosynthesis
	49	PWY-5189	0.889903	11.9735	56.3477	6.07238e-14	4.59072e-12	tetrapyrrole biosynthesis II (from glycine)	Tetrapyrrole Biosynthesis
	50	REDCITCYC	0.860391	11.6384	17.0474	3.64591e-05	0.000153324	TCA cycle VI (Helicobacter)	Generation of Precursor Metabolites and Energy
	51	PWY-6282	0.85109	12.0005	5.67196	0.0172381	0.0334155	palmitoleate biosynthesis I (from (5Z)-dodec-5-enoate)	Fatty Acid and Lipid Biosynthesis
	52	GLYCOLYSIS-E-D	0.846105	11.5116	24.035	9.46027e-07	6.87689e-06	superpathway of glycolysis and the Entner-Doudoroff pathway	Generation of Precursor Metabolites and Energy
	53	PWY0-1415	0.835004	10.4908	5.19007	0.0227162	0.0418865	superpathway of heme b biosynthesis from uroporphyrinogen-III	Cofactor, Carrier, and Vitamin Biosynthesis
	54	PWY-5989	0.832243	12.0309	5.22129	0.022312	0.0413429	stearate biosynthesis II (bacteria and plants)	Fatty Acid and Lipid Biosynthesis
	55	PWYG-321	0.801097	12.0619	5.61346	0.017823	0.0339644	mycolate biosynthesis	Fatty Acid and Lipid Biosynthesis
	56	PWY-7664	0.782163	12.0932	5.81192	0.0159179	0.031176	oleate biosynthesis IV (anaerobic)	Fatty Acid and Lipid Biosynthesis
	57	PWY-5188	0.781215	12.0388	47.3329	5.98969e-12	1.88675e-10	tetrapyrrole biosynthesis I (from glutamate)	Tetrapyrrole Biosynthesis
	58	NAGLIPASYN-PWY	0.74806	12.0406	11.6789	0.000632138	0.00183806	lipid IVA biosynthesis	Cell Structure Biosynthesis
	59	PENTOSE-P-PWY	0.744699	11.81	21.3106	3.90571e-06	2.4606e-05	pentose phosphate pathway	Generation of Precursor Metabolites and Energy
	60	PWY0-1061	0.697335	11.9404	17.9416	2.27784e-05	0.000101297	superpathway of L-alanine biosynthesis	Amino Acid Biosynthesis
	61	PWY-7211	0.675965	12.0366	14.744	0.000123139	0.000451907	superpathway of pyrimidine deoxyribonucleotides de novo biosynthesis	Nucleoside and Nucleotide Biosynthesis
	62	PWY0-845	0.620464	11.3181	5.6078	0.0178807	0.0339644	superpathway of pyridoxal 5'-phosphate biosynthesis and salvage	Cofactor, Carrier, and Vitamin Biosynthesis
	63	PWY-7234	0.58324	12.0358	14.6068	0.000132438	0.000476777	inosine-5'-phosphate biosynthesis III	Nucleoside and Nucleotide Biosynthesis
	64	PWY-6628	0.565828	12.0523	15.3389	8.9845e-05	0.000350117	superpathway of L-phenylalanine biosynthesis	Amino Acid Biosynthesis
	65	PWY-5913	0.521881	12.0494	16.2672	5.50091e-05	0.000226016	partial TCA cycle (obligate autotrophs)	Generation of Precursor Metabolites and Energy
	66	PWY-6630	0.50701	11.9923	12.3621	0.000438127	0.00140349	superpathway of L-tyrosine biosynthesis	Amino Acid Biosynthesis
	67	TCA	0.469345	12.0756	9.99206	0.00157217	0.00418506	TCA cycle I (prokaryotic)	Generation of Precursor Metabolites and Energy
	68	PWY0-1261	0.453648	12.1834	9.0232	0.00266574	0.00645929	anhydromuropeptides recycling I	Secondary Metabolite Degradation
	69	PWY-6703	0.424865	11.9848	7.2762	0.00698741	0.015356	preQ0 biosynthesis	Secondary Metabolite Biosynthesis
	70	FASYN-ELONG-PWY	0.386594	12.546	6.56341	0.0104097	0.0215019	fatty acid elongation -- saturated	Fatty Acid and Lipid Biosynthesis
	71	THISYN-PWY	0.367265	12.0133	6.05607	0.0138585	0.0280135	superpathway of thiamine diphosphate biosynthesis I	Cofactor, Carrier, and Vitamin Biosynthesis
	72	PWY-6969	0.360415	12.23	7.68406	0.00557106	0.0123874	TCA cycle V (2-oxoglutarate synthase)	C1 Compound Utilization and Assimilation
	73	FERMENTATION-PWY	0.350244	12.1976	12.5101	0.00040476	0.00131896	mixed acid fermentation	Generation of Precursor Metabolites and Energy
	74	PWY-7539	0.335305	12.4902	9.28467	0.0023108	0.00567196	6-hydroxymethyl-dihydropterin diphosphate biosynthesis III (Chlamydia)	Cofactor, Carrier, and Vitamin Biosynthesis
	75	PWY-7184	0.290268	12.2351	6.62858	0.0100355	0.0209581	pyrimidine deoxyribonucleotides de novo biosynthesis I	Nucleoside and Nucleotide Biosynthesis
	76	RIBOSYN2-PWY	0.232144	12.5268	7.20206	0.00728198	0.0157291	flavin biosynthesis I (bacteria and plants)	Cofactor, Carrier, and Vitamin Biosynthesis
	77	POLYISOPRENSYN-PWY	0.224667	12.4609	5.49005	0.019125	0.0359664	polyisoprenoid biosynthesis	Polyprenyl Biosynthesis
	78	PWY-7229	-0.177661	13.0636	9.82106	0.00172525	0.00452877	superpathway of adenosine nucleotides de novo biosynthesis I	Nucleoside and Nucleotide Biosynthesis
	79	THRESYN-PWY	-0.188539	12.8218	5.0619	0.0244574	0.0446613	superpathway of L-threonine biosynthesis	Amino Acid Biosynthesis
	80	PWY-2942	-0.188941	12.8357	5.25214	0.0219198	0.0408161	L-lysine biosynthesis III	Amino Acid Biosynthesis
	81	PWY-5686	-0.215391	12.9189	6.61082	0.0101361	0.0210518	uridine-5'-phosphate biosynthesis I	Nucleoside and Nucleotide Biosynthesis
	82	PWY-6126	-0.238422	12.9998	15.0513	0.000104628	0.000395492	superpathway of adenosine nucleotides de novo biosynthesis II	Nucleoside and Nucleotide Biosynthesis
	83	NONMEVIPP-PWY	-0.242709	12.6429	6.67911	0.00975495	0.0205998	nonmevalonate isopentenyl diphosphate biosynthesis	Secondary Metabolite Biosynthesis
	84	PWY-7560	-0.242709	12.6429	6.66783	0.00981685	0.0206154	methylerythritol phosphate pathway II	Secondary Metabolite Degradation
	85	SER-GLYSYN-PWY	-0.24287	12.7232	6.79901	0.00912086	0.019369	superpathway of L-serine and glycine biosynthesis I	Amino Acid Biosynthesis
	86	PWY-6609	-0.252627	12.8926	8.44465	0.00366118	0.00875902	adenine and adenosine salvage III	Nucleoside and Nucleotide Biosynthesis
	87	BRANCHED-CHAIN-AA-SYN-PWY	-0.252858	12.7005	4.94021	0.0262388	0.0474559	superpathway of branched chain amino acid biosynthesis	Amino Acid Biosynthesis
	88	PWY-5101	-0.268479	12.8503	5.73827	0.0165991	0.0323426	L-isoleucine biosynthesis II	Amino Acid Biosynthesis
	89	ASPASN-PWY	-0.271854	12.5765	7.05227	0.0079165	0.0170025	superpathway of L-aspartate and L-asparagine biosynthesis	Amino Acid Biosynthesis
	90	PWY-5121	-0.273682	12.6341	8.5507	0.00345389	0.00831573	superpathway of geranylgeranyl diphosphate biosynthesis II (via MEP)	Polyprenyl Biosynthesis
	91	ANAGLYCOLYSIS-PWY	-0.27515	12.8971	13.2458	0.000273185	0.000921998	Anaerobic glycolysis	Generation of Precursor Metabolites and Energy
	92	PWY-5103	-0.280997	12.6361	5.55049	0.0184755	0.0349186	L-isoleucine biosynthesis III	Amino Acid Biosynthesis
	93	ANAEROFRUCAT-PWY	-0.304874	12.5314	12.1671	0.000486403	0.00153217	anaerobic fructose catabolism	Generation of Precursor Metabolites and Energy
	94	PYRIDNUCSYN-PWY	-0.376927	12.0853	8.07594	0.00448568	0.0104562	NAD de novo biosynthesis I (from aspartate)	Cofactor, Carrier, and Vitamin Biosynthesis
	95	HISTSYN-PWY	-0.393075	12.2883	6.23684	0.012512	0.0254275	L-histidine biosynthesis	Amino Acid Biosynthesis
	96	ARGSYN-PWY	-0.395941	12.2688	5.94261	0.0147791	0.0292487	L-arginine biosynthesis I (via L-ornithine)	Amino Acid Biosynthesis
	97	PWY-7400	-0.397101	12.2648	6.01927	0.0141505	0.0283367	L-arginine biosynthesis IV (archaea)	Amino Acid Biosynthesis
	98	PYRIDNUCSAL-PWY	-0.416186	12.0668	11.2254	0.000806871	0.00231059	NAD salvage pathway I (PNC VI cycle)	Cofactor, Carrier, and Vitamin Biosynthesis
	99	PWY-7222	-0.426847	12.9733	50.6688	1.09345e-12	4.59249e-11	guanosine deoxyribonucleotides de novo biosynthesis II	Nucleoside and Nucleotide Biosynthesis
	100	PWY-7220	-0.426847	12.9733	50.7927	1.02657e-12	4.59249e-11	adenosine deoxyribonucleotides de novo biosynthesis II	Nucleoside and Nucleotide Biosynthesis
	101	PWY-5104	-0.481379	12.7125	18.1263	2.06727e-05	9.41479e-05	L-isoleucine biosynthesis IV	Amino Acid Biosynthesis
	102	PWY-6317	-0.51246	12.3888	17.0449	3.65058e-05	0.000153324	D-galactose degradation I (Leloir pathway)	Carbohydrate Degradation
	103	PWY-6737	-0.522279	12.7479	24.7253	6.61118e-07	5.26256e-06	starch degradation V	Carbohydrate Degradation
	104	PWY-5100	-0.525352	12.7476	23.9379	9.94952e-07	7.09607e-06	pyruvate fermentation to acetate and lactate II	Generation of Precursor Metabolites and Energy
	105	PWY0-1586	-0.536334	12.3209	8.34047	0.00387715	0.00910287	peptidoglycan maturation (meso-diaminopimelate containing)	Cell Structure Biosynthesis
	106	PWY-5509	-0.541367	12.0099	9.41082	0.00215709	0.00543587	adenosylcobalamin biosynthesis from adenosylcobinamide-GDP I	Cofactor, Carrier, and Vitamin Biosynthesis
	107	PWY-6269	-0.546017	12.0137	9.58218	0.00196474	0.00498439	superpathway of adenosylcobalamin salvage from cobinamide II	Cofactor, Carrier, and Vitamin Biosynthesis
	108	COBALSYN-PWY	-0.551162	12.0552	9.65425	0.00188914	0.00485778	superpathway of adenosylcobalamin salvage from cobinamide I	Cofactor, Carrier, and Vitamin Biosynthesis
	109	GLYCOGENSYNTH-PWY	-0.644545	12.6457	24.8575	6.17295e-07	5.07256e-06	glycogen biosynthesis I	Carbohydrate Biosynthesis
	110	PWY-621	-0.662145	11.8678	14.4153	0.000146609	0.000521244	sucrose degradation III (sucrose invertase)	Carbohydrate Degradation
	111	GLYCOCAT-PWY	-0.691196	12.5111	31.0497	2.51506e-08	2.79615e-07	glycogen catabolism I	Polysaccharide Degradation
	112	PWY0-1298	-0.766572	11.8214	15.1721	9.81452e-05	0.00037856	superpathway of pyrimidine deoxyribonucleosides degradation	Nucleoside and Nucleotide Degradation
	113	PWY-6588	-0.784646	11.6363	11.0592	0.000882491	0.00250813	pyruvate fermentation to acetone	Generation of Precursor Metabolites and Energy
	114	PWY-7242	-0.822758	11.1644	10.6139	0.00112238	0.00311957	D-fructuronate degradation	Secondary Metabolite Degradation
	115	PWY0-1297	-0.828789	11.7496	14.0411	0.000178855	0.000625994	superpathway of purine deoxyribonucleosides degradation	Nucleoside and Nucleotide Degradation
	116	PWY-5505	-0.847132	11.3683	9.31452	0.00227345	0.00561676	L-glutamate and L-glutamine biosynthesis	Amino Acid Biosynthesis
	117	PWY-6901	-0.877116	11.2957	14.4032	0.000147548	0.000521244	superpathway of glucose and xylose degradation	Carbohydrate Degradation
	118	P164-PWY	-1.00509	10.1716	5.89037	0.0152239	0.029972	purine nucleobases degradation I (anaerobic)	Nucleoside and Nucleotide Degradation
	119	P124-PWY	-1.03401	10.772	4.86647	0.0273834	0.0492902	Bifidobacterium shunt	Generation of Precursor Metabolites and Energy
	120	PWY0-1296	-1.09201	11.8213	21.1951	4.14817e-06	2.52904e-05	purine ribonucleosides degradation	Nucleoside and Nucleotide Degradation
	121	ARG+POLYAMINE-SYN	-1.25594	10.4852	12.939	0.000321813	0.00107651	superpathway of arginine and polyamine biosynthesis	Amine and Polyamine Biosynthesis
	122	PWY-6471	-1.32107	11.5732	20.8721	4.90996e-06	2.81207e-05	peptidoglycan biosynthesis IV (Enterococcus faecium)	Antibiotic Resistance (Cell Structure Biosynthesis)
	123	P461-PWY	-1.34505	9.16615	8.06658	0.00450891	0.0104562	hexitol fermentation to lactate, formate, ethanol and acetate	Carboxylate Degradation
	124	POLYAMINSYN3-PWY	-1.34688	8.91092	10.4032	0.00125796	0.00347087	superpathway of polyamine biosynthesis II	Amine and Polyamine Biosynthesis
	125	PWY-6608	-1.40418	10.7528	11.2795	0.000783657	0.00226124	guanosine nucleotides degradation III	Nucleoside and Nucleotide Degradation
	126	GLUCUROCAT-PWY	-1.47007	9.9926	12.175	0.00048434	0.00153217	superpathway of β-D-glucuronosides degradation	Carboxylate Degradation
	127	POLYAMSYN-PWY	-1.50761	9.85963	12.8174	0.000343404	0.00112875	superpathway of polyamine biosynthesis I	Amine and Polyamine Biosynthesis
	128	PWY-6545	-1.60803	11.0493	37.2076	1.06199e-09	1.60573e-08	pyrimidine deoxyribonucleotides de novo biosynthesis III	Nucleoside and Nucleotide Biosynthesis
	129	PWY-6263	-1.63492	8.98367	12.0995	0.000504357	0.00154592	superpathway of menaquinol-8 biosynthesis II	Cofactor, Carrier, and Vitamin Biosynthesis
	130	GALACTUROCAT-PWY	-1.70925	10.7211	26.6263	2.46864e-07	2.38547e-06	D-galacturonate degradation I	Carboxylate Degradation
	131	PWY-7371	-1.87035	7.6834	17.3064	3.1811e-05	0.000136643	1,4-dihydroxy-6-naphthoate biosynthesis II	Cofactor, Carrier, and Vitamin Biosynthesis
	132	RHAMCAT-PWY	-2.14752	9.60314	17.8527	2.38682e-05	0.000104909	L-rhamnose degradation I	Carbohydrate Degradation
	133	GALACT-GLUCUROCAT-PWY	-2.16297	9.79512	24.6648	6.82183e-07	5.26256e-06	superpathway of galacturonate and glucuronate degradation	Superpathways
	134	PWY-6353	-2.21293	10.9089	35.9543	2.02e-09	2.82801e-08	purine nucleotides degradation II (aerobic)	Nucleoside and Nucleotide Degradation
	135	PWY-5676	-2.44376	10.9076	43.4967	4.24684e-11	1.00332e-09	acetyl-CoA fermentation to butanoate	Generation of Precursor Metabolites and Energy
	136	SALVADEHYPOX-PWY	-2.64681	10.5611	35.1119	3.11299e-09	4.05762e-08	adenosine nucleotides degradation II	Nucleoside and Nucleotide Degradation
	137	PWY-6470	-3.13829	10.4717	39.9854	2.55866e-10	5.68926e-09	peptidoglycan biosynthesis V (β-lactam resistance)	Antibiotic Resistance (Cell Structure Biosynthesis)
	138	CODH-PWY	-3.24095	7.43679	9.68363	0.00185917	0.00484666	reductive acetyl coenzyme A pathway I (homoacetogenic bacteria)	C1 Compound Utilization and Assimilation
	139	RUMP-PWY	-3.48691	8.96704	35.7647	2.22641e-09	3.00565e-08	formaldehyde oxidation I	C1 Compound Utilization and Assimilation
	140	GALLATE-DEGRADATION-II-PWY	-3.52225	-1.24078	19.8572	8.3448e-06	4.38102e-05	gallate degradation I	Aromatic Compound Degradation
	141	TEICHOICACID-PWY	-3.69982	8.34291	34.3824	4.52802e-09	5.7053e-08	poly(glycerol phosphate) wall teichoic acid biosynthesis	Cell Structure Biosynthesis
	142	PWY-1861	-3.70823	9.59804	37.5	9.14135e-10	1.43976e-08	formaldehyde assimilation II (assimilatory RuMP Cycle)	C1 Compound Utilization and Assimilation
	143	DHGLUCONATE-PYR-CAT-PWY	-3.90367	-1.059	26.4873	2.65272e-07	2.41717e-06	glucose degradation (oxidative)	Carbohydrate Degradation
	144	PWY-6338	-4.00246	-1.00231	20.5464	5.82027e-06	3.18849e-05	superpathway of vanillin and vanillate degradation	Aromatic Compound Degradation
	145	PWY-7097	-4.00246	-1.00231	20.5464	5.82027e-06	3.18849e-05	vanillin and vanillate degradation I	Aromatic Compound Degradation
	146	PWY-7098	-4.04583	-0.942219	16.2891	5.43757e-05	0.000225868	vanillin and vanillate degradation II	Aromatic Compound Degradation
	147	PWY-5265	-4.10371	7.71044	18.1571	2.03408e-05	9.3766e-05	peptidoglycan biosynthesis II (staphylococci)	Cell Structure Biosynthesis
	148	PWY-6107	-4.15429	-0.858382	12.1116	0.000501097	0.00154592	chlorosalicylate degradation	Aromatic Compound Degradation
	149	P281-PWY	-4.20463	1.64886	5.15706	0.023152	0.0424828	3-phenylpropanoate degradation	Aromatic Compound Degradation
	150	PWY-7391	-4.4732	5.91664	9.09672	0.00256068	0.00624475	isoprene biosynthesis II (engineered)	Secondary Metabolite Biosynthesis
	151	PWY-4984	-4.58886	9.27502	51.5617	6.93829e-13	3.74667e-11	urea cycle	Inorganic Nutrient Metabolism
	152	PWY-7013	-4.65667	9.0373	30.5309	3.28583e-08	3.54869e-07	(S)-propane-1,2-diol degradation	Alcohol Degradation
	153	PWY-6992	-4.68392	-0.562549	7.21077	0.00724674	0.0157291	1,5-anhydrofructose degradation	Carbohydrate Degradation
	154	PWY-5005	-5.25121	8.43895	47.4021	5.78209e-12	1.88675e-10	biotin biosynthesis II	Cofactor, Carrier, and Vitamin Biosynthesis
	155	PWY-5088	-5.45944	6.57941	13.8447	0.000198551	0.000688554	L-glutamate degradation VIII (to propanoate)	Amino Acid Degradation
	156	PWY-6071	-5.67692	0.0263074	9.58752	0.00195904	0.00498439	superpathway of phenylethylamine degradation	Amine and Polyamine Degradation
	157	PWY-1622	-5.80232	1.9764	5.46821	0.0193654	0.0362382	formaldehyde assimilation I (serine pathway)	C1 Compound Utilization and Assimilation
	158	KETOGLUCONMET-PWY	-5.81059	6.33535	11.9467	0.000547454	0.0016167	ketogluconate metabolism	Carboxylate Degradation
	159	PWY-6906	-5.84528	0.168633	7.88896	0.00497376	0.0113944	chitin derivatives degradation	Carbohydrate Degradation
	160	PWY-7185	-5.90734	0.150903	6.39608	0.0114373	0.0233691	UTP and CTP dephosphorylation I	Nucleoside and Nucleotide Degradation
	161	PWY-6185	-6.0303	0.241194	10.662	0.00109361	0.00306211	4-methylcatechol degradation (ortho cleavage)	Aromatic Compound Degradation
	162	PWY-6749	-6.14475	7.42126	27.2595	1.779e-07	1.76964e-06	CMP-legionaminate biosynthesis I	Carbohydrate Biosynthesis
	163	PWY-7374	-6.16145	5.33546	19.9082	8.12529e-06	4.32586e-05	1,4-dihydroxy-6-naphthoate biosynthesis I	Cofactor, Carrier, and Vitamin Biosynthesis
	164	PWY-7210	-6.19986	7.13211	23.7878	1.07561e-06	7.52926e-06	pyrimidine deoxyribonucleotides biosynthesis from CTP	Nucleoside and Nucleotide Biosynthesis
	165	PWY-7198	-6.26594	6.69007	21.7973	3.03032e-06	1.94146e-05	pyrimidine deoxyribonucleotides de novo biosynthesis IV	Nucleoside and Nucleotide Biosynthesis
	166	GOLPDLCAT-PWY	-6.30586	5.82508	20.6948	5.38623e-06	3.0388e-05	superpathway of glycerol degradation to 1,3-propanediol	Alcohol Degradation
	167	PWY490-3	-6.43478	8.82212	55.2864	1.04185e-13	6.56367e-12	nitrate reduction VI (assimilatory)	Inorganic Nutrient Metabolism
	168	PWY-5741	-6.63854	2.76626	12.8231	0.00034237	0.00112875	ethylmalonyl-CoA pathway	Generation of Precursor Metabolites and Energy
	169	PWY-5181	-6.63863	0.716973	10.0183	0.00154994	0.00417019	toluene degradation III (aerobic) (via p-cresol)	Aromatic Compound Degradation
	170	PWY-4722	-6.66382	0.786719	7.41139	0.00648123	0.0143269	creatinine degradation II	Amine and Polyamine Degradation
	171	P101-PWY	-6.79019	0.859196	9.87014	0.00167983	0.00444039	ectoine biosynthesis	Amine and Polyamine Biosynthesis
	172	PWY0-321	-6.87679	0.910835	9.6595	0.00188375	0.00485778	phenylacetate degradation I (aerobic)	Aromatic Compound Degradation
	173	PWY-5178	-7.10275	1.14346	9.33316	0.00225044	0.00561676	toluene degradation IV (aerobic) (via catechol)	Aromatic Compound Degradation
	174	PWY-6876	-7.16538	1.12786	9.32388	0.00226187	0.00561676	isopropanol biosynthesis (engineered)	Generation of Precursor Metabolites and Energy
	175	PWY-7159	-7.39266	1.16663	5.6415	0.0175402	0.0338274	3,8-divinyl-chlorophyllide a biosynthesis III (aerobic, light independent)	Tetrapyrrole Biosynthesis
	176	PWY-5531	-7.39271	1.16663	5.61634	0.0177938	0.0339644	3,8-divinyl-chlorophyllide a biosynthesis II (anaerobic)	Tetrapyrrole Biosynthesis
	177	P341-PWY	-7.43745	1.35216	6.47863	0.0109179	0.0224292	glycolysis V (Pyrococcus)	Generation of Precursor Metabolites and Energy
	178	P241-PWY	-8.15517	4.42213	15.7834	7.10223e-05	0.000288671	coenzyme B biosynthesis	Cofactor, Carrier, and Vitamin Biosynthesis
	179	PWY-7431	-8.34293	6.73823	27.6498	1.45386e-07	1.4853e-06	aromatic biogenic amine degradation (bacteria)	Amine and Polyamine Degradation
	180	PWY-181	-8.38262	7.24927	58.2742	2.28014e-14	2.15473e-12	photorespiration	Amino Acid Biosynthesis
	181	PWY0-41	-8.76297	6.03167	24.3299	8.11679e-07	6.13629e-06	allantoin degradation IV (anaerobic)	Amine and Polyamine Degradation
	182	PWY-7644	-9.36757	3.19144	17.3267	3.14728e-05	0.000136643	heparin degradation	Carbohydrate Degradation
	183	METH-ACETATE-PWY	-9.42864	8.72524	49.5672	1.91694e-12	7.24602e-11	methanogenesis from acetate	Generation of Precursor Metabolites and Energy
	184	PWY-1541	-9.49223	3.31344	21.218	4.09893e-06	2.52904e-05	superpathway of taurine degradation	Inorganic Nutrient Metabolism
	185	PWY-7347	-9.59202	3.40918	15.398	8.70822e-05	0.000342886	sucrose biosynthesis III	Carbohydrate Biosynthesis
	186	ECASYN-PWY	-9.6179	6.26155	23.0542	1.57498e-06	1.06311e-05	enterobacterial common antigen biosynthesis	Carbohydrate Biosynthesis
	187	GLUCARGALACTSUPER-PWY	-9.93661	5.98668	31.3558	2.14811e-08	2.53745e-07	superpathway of D-glucarate and D-galactarate degradation	Superpathways
	188	GALACTARDEG-PWY	-9.93684	5.98668	31.2636	2.25266e-08	2.58032e-07	D-galactarate degradation I	Carboxylate Degradation
	189	PWY-6165	-9.95789	3.76567	13.4984	0.000238766	0.000813096	chorismate biosynthesis II (archaea)	Aromatic Compound Biosynthesis
	190	PWY-5198	-10.0763	3.88063	19.1339	1.21862e-05	6.06103e-05	factor 420 biosynthesis II (mycobacteria)	Cofactor, Carrier, and Vitamin Biosynthesis
	191	GLUCARDEG-PWY	-10.1032	6.71891	85.4452	2.38212e-20	3.00148e-18	D-glucarate degradation I	Carboxylate Degradation
	192	PWY-6141	-10.1589	3.96106	19.0428	1.27818e-05	6.27469e-05	archaetidylserine and archaetidylethanolamine biosynthesis	Fatty Acid and Lipid Biosynthesis
	193	PWY-6350	-10.2112	4.01233	19.2113	1.1702e-05	5.89782e-05	archaetidylinositol biosynthesis	Fatty Acid and Lipid Biosynthesis
	194	PWY0-1533	-10.2425	7.57246	100.478	1.1969e-23	2.26214e-21	methylphosphonate degradation I	Inorganic Nutrient Metabolism
	195	PWY-7286	-10.2639	4.06425	19.5435	9.83344e-06	5.02303e-05	7-(3-amino-3-carboxypropyl)-wyosine biosynthesis	Nucleic Acid Processing
	196	PWY-6349	-10.3206	4.11982	19.5626	9.73558e-06	5.02303e-05	CDP-archaeol biosynthesis	Fatty Acid and Lipid Biosynthesis
	197	METHANOGENESIS-PWY	-10.7616	4.55457	21.0485	4.47812e-06	2.64489e-05	methanogenesis from H2 and CO2	Generation of Precursor Metabolites and Energy
	198	PWY-6654	-10.8362	4.62828	21.1405	4.26809e-06	2.56086e-05	phosphopantothenate biosynthesis III (archaea)	Cofactor, Carrier, and Vitamin Biosynthesis
	199	VALDEG-PWY	-10.9381	4.7321	12.0545	0.000516666	0.00154829	L-valine degradation I	Amino Acid Degradation
	200	PWY0-1338	-10.9755	5.58514	24.9194	5.97785e-07	5.0588e-06	polymyxin resistance	Antibiotic Resistance
	201	PWY-7315	-11.0644	7.68278	149.321	2.43933e-34	9.22068e-32	dTDP-N-acetylthomosamine biosynthesis	Carbohydrate Biosynthesis
	202	PWY-6174	-11.0991	4.88851	22.8045	1.79347e-06	1.18935e-05	mevalonate pathway II (haloarchaea)	Secondary Metabolite Biosynthesis
	203	SUCSYN-PWY	-11.1163	4.90643	18.1762	2.01376e-05	9.3766e-05	sucrose biosynthesis I (from photosynthesis)	Carbohydrate Biosynthesis
	204	PWY-6148	-11.1242	4.91367	23.5156	1.23906e-06	8.51575e-06	tetrahydromethanopterin biosynthesis	Cofactor, Carrier, and Vitamin Biosynthesis
	205	P261-PWY	-11.2346	5.02272	24.168	8.8289e-07	6.54377e-06	coenzyme M biosynthesis I	Cofactor, Carrier, and Vitamin Biosynthesis
	206	PWY-6641	-11.4855	5.27028	32.2965	1.32355e-08	1.61387e-07	superpathway of sulfolactate degradation	Inorganic Nutrient Metabolism
	207	PWY-6167	-11.5609	5.34624	26.5832	2.52431e-07	2.38547e-06	flavin biosynthesis II (archaea)	Cofactor, Carrier, and Vitamin Biosynthesis
	208	PWY-7446	-11.8273	5.61264	24.6999	6.69867e-07	5.26256e-06	sulfoquinovose degradation I	Secondary Metabolite Degradation
	209	LPSSYN-PWY	-13.7252	7.50284	44.9407	2.03092e-11	5.48349e-10	superpathway of Kdo2-lipid A biosynthesis	Fatty Acid and Lipid Biosynthesis
	210	PWY-6629	-14.7918	8.56801	46.8427	7.69205e-12	2.23661e-10	superpathway of L-tryptophan biosynthesis	Amino Acid Biosynthesis

## Sheet: Table S7
	Table S7: Pathways that are significantly associated with the proximal colon
	The shaded features are significantly increased in the proximal colonic communities relative to other body sites while the unshaded are significantly decreased
		Pathway	logFC	logCPM	LR	PValue	FDR	Pathway name	Superpathway class
	1	PWY-5531	8.39051	1.17626	19.6859	9.12716e-06	2.41263e-05	3,8-divinyl-chlorophyllide a biosynthesis II (anaerobic)	Tetrapyrrole Biosynthesis
	2	PWY-7159	8.39044	1.17626	19.8395	8.42232e-06	2.242e-05	3,8-divinyl-chlorophyllide a biosynthesis III (aerobic, light independent)	Tetrapyrrole Biosynthesis
	3	P341-PWY	6.0265	1.35437	7.12288	0.00761064	0.0120369	glycolysis V (Pyrococcus)	Generation of Precursor Metabolites and Energy
	4	LIPASYN-PWY	5.25258	0.0178718	5.63456	0.0176097	0.0256019	phospholipases	Fatty Acid and Lipid Degradation
	5	PWY-6876	4.41302	1.12934	5.19532	0.0226478	0.0323052	isopropanol biosynthesis (engineered)	Generation of Precursor Metabolites and Energy
	6	PWY-7198	4.23675	6.69022	17.3716	3.07384e-05	7.26195e-05	pyrimidine deoxyribonucleotides de novo biosynthesis IV	Nucleoside and Nucleotide Biosynthesis
	7	PWY-7210	4.1618	7.13222	16.8783	3.9855e-05	9.02107e-05	pyrimidine deoxyribonucleotides biosynthesis from CTP	Nucleoside and Nucleotide Biosynthesis
	8	PWY-6749	4.04511	7.42131	17.978	2.23476e-05	5.3805e-05	CMP-legionaminate biosynthesis I	Carbohydrate Biosynthesis
	9	METH-ACETATE-PWY	4.03847	8.72526	14.1487	0.00016891	0.000348897	methanogenesis from acetate	Generation of Precursor Metabolites and Energy
	10	PWY-6641	3.62143	5.27038	7.847	0.00509052	0.00836616	superpathway of sulfolactate degradation	Inorganic Nutrient Metabolism
	11	PWY-6141	3.3661	3.96115	5.97577	0.0145037	0.0217556	archaetidylserine and archaetidylethanolamine biosynthesis	Fatty Acid and Lipid Biosynthesis
	12	PWY-6350	3.33942	4.01241	5.85695	0.0155156	0.0231815	archaetidylinositol biosynthesis	Fatty Acid and Lipid Biosynthesis
	13	PWY-6349	3.33811	4.1199	5.80963	0.0159387	0.0234429	CDP-archaeol biosynthesis	Fatty Acid and Lipid Biosynthesis
	14	PWY-7286	3.33394	4.06432	5.78612	0.0161532	0.0236663	7-(3-amino-3-carboxypropyl)-wyosine biosynthesis	Nucleic Acid Processing
	15	PWY-6654	3.32838	4.62833	5.46074	0.0194484	0.0279525	phosphopantothenate biosynthesis III (archaea)	Cofactor, Carrier, and Vitamin Biosynthesis
	16	PWY-6167	3.31964	5.34627	5.15744	0.023147	0.0326476	flavin biosynthesis II (archaea)	Cofactor, Carrier, and Vitamin Biosynthesis
	17	METHANOGENESIS-PWY	3.24184	4.55462	5.20983	0.0224595	0.0321579	methanogenesis from H2 and CO2	Generation of Precursor Metabolites and Energy
	18	P261-PWY	3.03013	5.02275	4.374	0.0364912	0.0496175	coenzyme M biosynthesis I	Cofactor, Carrier, and Vitamin Biosynthesis
	19	P241-PWY	2.98876	4.42218	6.04077	0.0139792	0.0210524	coenzyme B biosynthesis	Cofactor, Carrier, and Vitamin Biosynthesis
	20	PWY-5198	2.95247	3.88069	4.54907	0.0329366	0.0453103	factor 420 biosynthesis II (mycobacteria)	Cofactor, Carrier, and Vitamin Biosynthesis
	21	GOLPDLCAT-PWY	2.69151	5.82513	6.85609	0.00883397	0.0137417	superpathway of glycerol degradation to 1,3-propanediol	Alcohol Degradation
	22	TEICHOICACID-PWY	1.92853	8.34292	8.96333	0.00275453	0.0047762	poly(glycerol phosphate) wall teichoic acid biosynthesis	Cell Structure Biosynthesis
	23	P124-PWY	1.84485	10.772	32.8293	1.00619e-08	4.00358e-08	Bifidobacterium shunt	Generation of Precursor Metabolites and Energy
	24	SALVADEHYPOX-PWY	1.77883	10.5611	19.853	8.36326e-06	2.242e-05	adenosine nucleotides degradation II	Nucleoside and Nucleotide Degradation
	25	PWY-6470	1.68398	10.4717	12.7638	0.0003534	0.000706799	peptidoglycan biosynthesis V (β-lactam resistance)	Antibiotic Resistance (Cell Structure Biosynthesis)
	26	PWY-6353	1.54159	10.9089	20.1821	7.04083e-06	1.9147e-05	purine nucleotides degradation II (aerobic)	Nucleoside and Nucleotide Degradation
	27	PWY-6608	1.43476	10.7528	18.3129	1.87434e-05	4.60066e-05	guanosine nucleotides degradation III	Nucleoside and Nucleotide Degradation
	28	P122-PWY	1.40408	10.2305	17.8887	2.34213e-05	5.60333e-05	heterolactic fermentation	Generation of Precursor Metabolites and Energy
	29	PWY-6471	1.34141	11.5732	34.762	3.72583e-09	1.54765e-08	peptidoglycan biosynthesis IV (Enterococcus faecium)	Antibiotic Resistance (Cell Structure Biosynthesis)
	30	LACTOSECAT-PWY	1.30388	9.95692	12.999	0.000311659	0.000629984	lactose and galactose degradation I	Carbohydrate Degradation
	31	POLYAMSYN-PWY	1.27105	9.85964	14.5609	0.000135705	0.00028498	superpathway of polyamine biosynthesis I	Amine and Polyamine Biosynthesis
	32	PWY-5505	1.26096	11.3683	50.7239	1.06316e-12	6.48183e-12	L-glutamate and L-glutamine biosynthesis	Amino Acid Biosynthesis
	33	GALACT-GLUCUROCAT-PWY	1.25955	9.79512	10.2868	0.00133988	0.00244674	superpathway of galacturonate and glucuronate degradation	Superpathways
	34	PWY-5676	1.21218	10.9076	9.45435	0.00210648	0.00370349	acetyl-CoA fermentation to butanoate	Generation of Precursor Metabolites and Energy
	35	PWY0-1296	1.19248	11.8213	45.4815	1.54086e-11	8.44123e-11	purine ribonucleosides degradation	Nucleoside and Nucleotide Degradation
	36	GLUCUROCAT-PWY	1.15085	9.9926	11.4785	0.000704061	0.00135094	superpathway of β-D-glucuronosides degradation	Carboxylate Degradation
	37	ARG+POLYAMINE-SYN	1.09671	10.4852	15.5805	7.90651e-05	0.000171762	superpathway of arginine and polyamine biosynthesis	Amine and Polyamine Biosynthesis
	38	PWY0-1297	1.0938	11.7497	57.5935	3.22295e-14	2.42841e-13	superpathway of purine deoxyribonucleosides degradation	Nucleoside and Nucleotide Degradation
	39	PWY-6545	1.0244	11.0493	14.829	0.00011771	0.000248571	pyrimidine deoxyribonucleotides de novo biosynthesis III	Nucleoside and Nucleotide Biosynthesis
	40	P164-PWY	0.966815	10.1716	8.71491	0.00315618	0.00537404	purine nucleobases degradation I (anaerobic)	Nucleoside and Nucleotide Degradation
	41	PWY0-1586	0.935535	12.3209	75.9941	2.84518e-18	6.32909e-17	peptidoglycan maturation (meso-diaminopimelate containing)	Cell Structure Biosynthesis
	42	PWY0-1298	0.909834	11.8214	40.2538	2.23026e-10	1.02809e-09	superpathway of pyrimidine deoxyribonucleosides degradation	Nucleoside and Nucleotide Degradation
	43	PWY-922	0.889974	10.3163	8.82781	0.00296674	0.00507434	mevalonate pathway I (eukaryotes and bacteria)	Secondary Metabolite Biosynthesis
	44	P161-PWY	0.873666	12.0094	48.9235	2.66142e-12	1.59685e-11	acetylene degradation (anaerobic)	Carboxylate Degradation
	45	PWY-5910	0.859576	10.6943	10.0351	0.00153584	0.00277774	superpathway of geranylgeranyldiphosphate biosynthesis I (via mevalonate)	Secondary Metabolite Biosynthesis
	46	GALACTUROCAT-PWY	0.837465	10.7211	6.30852	0.0120159	0.0183146	D-galacturonate degradation I	Carboxylate Degradation
	47	GLUTORN-PWY	0.807504	12.1158	26.0592	3.31115e-07	1.02591e-06	L-ornithine biosynthesis I	Amino Acid Biosynthesis
	48	PWY-5384	0.778509	10.9149	11.6791	0.000632077	0.00122526	sucrose degradation IV (sucrose phosphorylase)	Carbohydrate Degradation
	49	ARGSYNBSUB-PWY	0.766909	12.2957	44.7386	2.25174e-11	1.19881e-10	L-arginine biosynthesis II (acetyl cycle)	Amino Acid Biosynthesis
	50	ARGSYN-PWY	0.750315	12.2688	57.5611	3.27642e-14	2.42841e-13	L-arginine biosynthesis I (via L-ornithine)	Amino Acid Biosynthesis
	51	PWY-7400	0.749198	12.2648	57.7535	2.97112e-14	2.31878e-13	L-arginine biosynthesis IV (archaea)	Amino Acid Biosynthesis
	52	HISTSYN-PWY	0.745861	12.2883	64.3548	1.03916e-15	1.17247e-14	L-histidine biosynthesis	Amino Acid Biosynthesis
	53	GLYCOGENSYNTH-PWY	0.73865	12.6457	60.8172	6.26273e-15	5.09871e-14	glycogen biosynthesis I	Carbohydrate Biosynthesis
	54	GLYCOCAT-PWY	0.641424	12.5111	32.6915	1.08009e-08	4.18354e-08	glycogen catabolism I	Polysaccharide Degradation
	55	PWY-5104	0.626814	12.7125	70.7735	4.00692e-17	6.23303e-16	L-isoleucine biosynthesis IV	Amino Acid Biosynthesis
	56	PWY-7111	0.614589	12.7889	65.8247	4.92862e-16	6.4242e-15	pyruvate fermentation to isobutanol (engineered)	Generation of Precursor Metabolites and Energy
	57	PWY-621	0.598538	11.8678	15.0956	0.0001022	0.000218257	sucrose degradation III (sucrose invertase)	Carbohydrate Degradation
	58	PWY-6317	0.564616	12.3888	32.7227	1.0629e-08	4.18354e-08	D-galactose degradation I (Leloir pathway)	Carbohydrate Degradation
	59	PWY-5101	0.556947	12.8503	70.7174	4.12238e-17	6.23303e-16	L-isoleucine biosynthesis II	Amino Acid Biosynthesis
	60	PWY-5103	0.547947	12.6361	54.5285	1.53208e-13	9.8157e-13	L-isoleucine biosynthesis III	Amino Acid Biosynthesis
	61	TRPSYN-PWY	0.546764	12.2439	31.1537	2.38384e-08	8.66435e-08	L-tryptophan biosynthesis	Amino Acid Biosynthesis
	62	PWY-6737	0.540587	12.7479	36.7692	1.32971e-09	5.71172e-09	starch degradation V	Carbohydrate Degradation
	63	BRANCHED-CHAIN-AA-SYN-PWY	0.524357	12.7005	55.5773	8.98572e-14	5.9869e-13	superpathway of branched chain amino acid biosynthesis	Amino Acid Biosynthesis
	64	ILEUSYN-PWY	0.514336	12.7674	56.3986	5.91719e-14	4.22019e-13	L-isoleucine biosynthesis I (from threonine)	Amino Acid Biosynthesis
	65	VALSYN-PWY	0.514336	12.7674	56.5876	5.37507e-14	3.90726e-13	L-valine biosynthesis	Amino Acid Biosynthesis
	66	PWY-5100	0.492666	12.7476	24.4051	7.80607e-07	2.32338e-06	pyruvate fermentation to acetate and lactate II	Generation of Precursor Metabolites and Energy
	67	COBALSYN-PWY	0.436992	12.0552	6.88238	0.00870494	0.0136455	superpathway of adenosylcobalamin salvage from cobinamide I	Cofactor, Carrier, and Vitamin Biosynthesis
	68	PWY-3001	0.432897	12.7611	54.6717	1.42443e-13	9.28337e-13	superpathway of L-isoleucine biosynthesis I	Amino Acid Biosynthesis
	69	UDPNAGSYN-PWY	0.421542	12.4339	24.7373	6.57012e-07	1.97104e-06	UDP-N-acetyl-D-glucosamine biosynthesis I	Carbohydrate Biosynthesis
	70	PWY-6269	0.419342	12.0137	6.33508	0.0118373	0.0181154	superpathway of adenosylcobalamin salvage from cobinamide II	Cofactor, Carrier, and Vitamin Biosynthesis
	71	DTDPRHAMSYN-PWY	0.412218	12.5399	32.1739	1.40969e-08	5.32865e-08	dTDP-β-L-rhamnose biosynthesis	Carbohydrate Biosynthesis
	72	PWY-5509	0.411294	12.0099	6.06087	0.0138209	0.0208973	adenosylcobalamin biosynthesis from adenosylcobinamide-GDP I	Cofactor, Carrier, and Vitamin Biosynthesis
	73	ASPASN-PWY	0.40292	12.5765	28.6903	8.49295e-08	2.86637e-07	superpathway of L-aspartate and L-asparagine biosynthesis	Amino Acid Biosynthesis
	74	PWY-5686	0.402709	12.9189	57.7306	3.00583e-14	2.31878e-13	uridine-5'-phosphate biosynthesis I	Nucleoside and Nucleotide Biosynthesis
	75	PYRIDNUCSAL-PWY	0.40012	12.0668	15.2223	9.55705e-05	0.000205259	NAD salvage pathway I (PNC VI cycle)	Cofactor, Carrier, and Vitamin Biosynthesis
	76	OANTIGEN-PWY	0.398836	12.408	31.8914	1.63035e-08	6.04187e-08	O-antigen building blocks biosynthesis	Carbohydrate Biosynthesis
	77	SER-GLYSYN-PWY	0.393958	12.7232	36.0473	1.9259e-09	8.17965e-09	superpathway of L-serine and glycine biosynthesis I	Amino Acid Biosynthesis
	78	PWY-7208	0.392568	13.0889	73.8926	8.24842e-18	1.55895e-16	superpathway of pyrimidine nucleobases salvage	Nucleoside and Nucleotide Biosynthesis
	79	PWY-2942	0.388937	12.8357	64.3257	1.0546e-15	1.17247e-14	L-lysine biosynthesis III	Amino Acid Biosynthesis
	80	THRESYN-PWY	0.384845	12.8218	55.9241	7.53217e-14	5.27252e-13	superpathway of L-threonine biosynthesis	Amino Acid Biosynthesis
	81	PWY-6609	0.384321	12.8926	36.0048	1.96828e-09	8.26677e-09	adenine and adenosine salvage III	Nucleoside and Nucleotide Biosynthesis
	82	ANAGLYCOLYSIS-PWY	0.370082	12.8971	45.7464	1.34595e-11	7.48188e-11	Anaerobic glycolysis	Generation of Precursor Metabolites and Energy
	83	COMPLETE-ARO-PWY	0.368938	12.841	46.5678	8.85031e-12	5.1468e-11	superpathway of aromatic amino acid biosynthesis	Amino Acid Biosynthesis
	84	ARO-PWY	0.368579	12.787	43.3918	4.48057e-11	2.32008e-10	aromatic amino acid biosynthesis	Aromatic Compound Biosynthesis
	85	PWY-7392	0.361064	12.0743	17.0061	3.72608e-05	8.64084e-05	taxadiene biosynthesis (engineered)	Secondary Metabolite Biosynthesis
	86	PYRIDNUCSYN-PWY	0.360075	12.0853	10.2292	0.00138234	0.00251214	NAD de novo biosynthesis I (from aspartate)	Cofactor, Carrier, and Vitamin Biosynthesis
	87	DAPLYSINESYN-PWY	0.354561	12.4695	15.2844	9.2479e-05	0.000199755	L-lysine and L-diaminopimelate biosynthesis	Amino Acid Biosynthesis
	88	ANAEROFRUCAT-PWY	0.345543	12.5314	26.403	2.77107e-07	8.72888e-07	anaerobic fructose catabolism	Generation of Precursor Metabolites and Energy
	89	NONOXIPENT-PWY	0.323316	13.2235	41.3461	1.27525e-10	6.18007e-10	pentose phosphate pathway (non-oxidative branch) I	Generation of Precursor Metabolites and Energy
	90	PWY-5097	0.320393	12.7394	31.207	2.3193e-08	8.51161e-08	L-lysine biosynthesis VI	Amino Acid Biosynthesis
	91	PWY-7219	0.301727	13.0586	48.4642	3.36376e-12	1.98672e-11	adenosine ribonucleotides de novo biosynthesis	Nucleoside and Nucleotide Biosynthesis
	92	PWY-6126	0.301407	12.9998	42.2091	8.20193e-11	4.07938e-10	superpathway of adenosine nucleotides de novo biosynthesis II	Nucleoside and Nucleotide Biosynthesis
	93	PWY-6151	0.296181	12.3504	12.7511	0.000355795	0.000707845	S-adenosyl-L-methionine salvage I	Cofactor, Carrier, and Vitamin Biosynthesis
	94	PWY-7220	0.293855	12.9733	16.0612	6.13294e-05	0.000136286	adenosine deoxyribonucleotides de novo biosynthesis II	Nucleoside and Nucleotide Biosynthesis
	95	PWY-7222	0.293855	12.9733	16.0512	6.16533e-05	0.000136286	guanosine deoxyribonucleotides de novo biosynthesis II	Nucleoside and Nucleotide Biosynthesis
	96	PWY-6387	0.281396	12.9061	29.7786	4.84299e-08	1.66423e-07	UDP-N-acetylmuramoyl-pentapeptide biosynthesis I	Cell Structure Biosynthesis
	97	PWY-6163	0.280814	12.7991	28.0067	1.20897e-07	4.04418e-07	chorismate biosynthesis from 3-dehydroquinate	Aromatic Compound Biosynthesis
	98	PWY4FS-8	0.278258	12.8241	16.9928	3.75213e-05	8.6482e-05	phosphatidylglycerol biosynthesis II (non-plastidic)	Fatty Acid and Lipid Biosynthesis
	99	PWY4FS-7	0.278258	12.8241	16.9776	3.78238e-05	8.66509e-05	phosphatidylglycerol biosynthesis I (plastidic)	Fatty Acid and Lipid Biosynthesis
	100	PWY-6386	0.276099	12.9033	28.8903	7.65974e-08	2.60845e-07	UDP-N-acetylmuramoyl-pentapeptide biosynthesis II (lysine-containing)	Cell Structure Biosynthesis
	101	PEPTIDOGLYCANSYN-PWY	0.274139	12.8914	27.9546	1.24196e-07	4.11809e-07	peptidoglycan biosynthesis I	Cell Structure Biosynthesis
	102	PWY-5121	0.270529	12.6341	10.6654	0.00109159	0.00205283	superpathway of geranylgeranyl diphosphate biosynthesis II (via MEP)	Polyprenyl Biosynthesis
	103	PWY-6385	0.270396	12.8844	27.7836	1.35673e-07	4.4595e-07	peptidoglycan biosynthesis III (mycobacteria)	Cell Structure Biosynthesis
	104	PWY0-1319	0.269418	13.0343	26.0358	3.35139e-07	1.02994e-06	CDP-diacylglycerol biosynthesis II	Fatty Acid and Lipid Biosynthesis
	105	PWY-5667	0.269418	13.0343	26.0601	3.30948e-07	1.02591e-06	CDP-diacylglycerol biosynthesis	Fatty Acid and Lipid Biosynthesis
	106	PHOSLIPSYN-PWY	0.266051	12.9096	21.0118	4.56472e-06	1.26872e-05	superpathway of phospholipid biosynthesis I	Fatty Acid and Lipid Biosynthesis
	107	PWY-7229	0.265348	13.0636	42.7424	6.24433e-11	3.14714e-10	superpathway of adenosine nucleotides de novo biosynthesis I	Nucleoside and Nucleotide Biosynthesis
	108	PWY-7221	0.239027	12.8722	22.9837	1.6338e-06	4.78742e-06	guanosine ribonucleotides de novo biosynthesis	Nucleoside and Nucleotide Biosynthesis
	109	TRNA-CHARGING-PWY	0.237764	12.887	21.9017	2.86979e-06	8.15624e-06	tRNA charging	Aminoacyl-tRNA Charging
	110	PWY-5973	0.226223	13.0037	20.1945	6.99541e-06	1.9147e-05	cis-vaccenate biosynthesis	Fatty Acid and Lipid Biosynthesis
	111	COA-PWY	0.214321	12.8123	16.9108	3.9178e-05	8.92126e-05	coenzyme A biosynthesis I	Cofactor, Carrier, and Vitamin Biosynthesis
	112	PWY-6122	0.210629	12.899	17.0831	3.57798e-05	8.40047e-05	5-aminoimidazole ribonucleotide biosynthesis II	Nucleoside and Nucleotide Biosynthesis
	113	PWY-6277	0.210629	12.899	17.0512	3.6385e-05	8.48984e-05	superpathway of 5-aminoimidazole ribonucleotide biosynthesis	Nucleoside and Nucleotide Biosynthesis
	114	PWY-6123	0.205306	12.8716	18.1853	2.00415e-05	4.88754e-05	IMP biosynthesis I	Nucleoside and Nucleotide Biosynthesis
	115	PWY-7560	0.200011	12.6429	5.18011	0.0228468	0.0323449	methylerythritol phosphate pathway II	Secondary Metabolite Degradation
	116	NONMEVIPP-PWY	0.200011	12.6429	5.18482	0.022785	0.0323449	nonmevalonate isopentenyl diphosphate biosynthesis	Secondary Metabolite Biosynthesis
	117	GLYCOLYSIS	0.192564	12.824	14.239	0.000160998	0.00033438	Glycolysis	Generation of Precursor Metabolites and Energy
	118	1CMET2-PWY	0.178491	12.6008	9.17896	0.00244813	0.00426449	folate transformations III	Cofactor, Carrier, and Vitamin Biosynthesis
	119	PWY-6121	0.163352	12.9161	10.5266	0.00117668	0.00218031	5-aminoimidazole ribonucleotide biosynthesis I	Nucleoside and Nucleotide Biosynthesis
	120	CALVIN-PWY	0.114909	12.9774	6.25712	0.0123695	0.0187778	Calvin-Benson-Bassham cycle	Carbohydrate Biosynthesis
	121	FOLSYN-PWY	-0.184128	12.6367	8.18476	0.00422438	0.00712864	superpathway of tetrahydrofolate biosynthesis and salvage	Cofactor, Carrier, and Vitamin Biosynthesis
	122	PWY-6612	-0.269338	12.5306	11.8689	0.000570787	0.00111791	superpathway of tetrahydrofolate biosynthesis	Cofactor, Carrier, and Vitamin Biosynthesis
	123	POLYISOPRENSYN-PWY	-0.28619	12.4609	12.4665	0.000414313	0.000819949	polyisoprenoid biosynthesis	Polyprenyl Biosynthesis
	124	P441-PWY	-0.293019	11.8182	4.74309	0.0294161	0.0411826	superpathway of N-acetylneuraminate degradation	Carboxylate Degradation
	125	RIBOSYN2-PWY	-0.305147	12.5268	19.4183	1.04998e-05	2.72591e-05	flavin biosynthesis I (bacteria and plants)	Cofactor, Carrier, and Vitamin Biosynthesis
	126	PWY-6700	-0.31973	12.2612	9.20481	0.00241381	0.00422416	queuosine biosynthesis I (de novo)	Nucleic Acid Processing
	127	PWY-6147	-0.360692	12.47	18.1626	2.02827e-05	4.91465e-05	6-hydroxymethyl-dihydropterin diphosphate biosynthesis I	Cofactor, Carrier, and Vitamin Biosynthesis
	128	PWY-6969	-0.362797	12.23	8.83574	0.00295388	0.00507434	TCA cycle V (2-oxoglutarate synthase)	C1 Compound Utilization and Assimilation
	129	HSERMETANA-PWY	-0.372309	11.8627	6.83826	0.00892257	0.0138227	L-methionine biosynthesis III	Amino Acid Biosynthesis
	130	PWY-6630	-0.377176	11.9923	6.63426	0.0100036	0.0154341	superpathway of L-tyrosine biosynthesis	Amino Acid Biosynthesis
	131	PRPP-PWY	-0.414529	12.0581	9.90735	0.0016462	0.0029352	superpathway of histidine, purine, and pyrimidine biosynthesis	Superpathways
	132	PWY-6628	-0.436919	12.0523	8.48225	0.00358628	0.00607898	superpathway of L-phenylalanine biosynthesis	Amino Acid Biosynthesis
	133	TCA	-0.468878	12.0756	11.1116	0.000857916	0.00163784	TCA cycle I (prokaryotic)	Generation of Precursor Metabolites and Energy
	134	PWY0-1261	-0.489185	12.1834	11.5309	0.000684484	0.00132008	anhydromuropeptides recycling I	Secondary Metabolite Degradation
	135	PWY-5913	-0.493494	12.0494	16.209	5.67245e-05	0.000126875	partial TCA cycle (obligate autotrophs)	Generation of Precursor Metabolites and Energy
	136	PWY-7539	-0.529959	12.4902	44.0783	3.15505e-11	1.6564e-10	6-hydroxymethyl-dihydropterin diphosphate biosynthesis III (Chlamydia)	Cofactor, Carrier, and Vitamin Biosynthesis
	137	GLYCOLYSIS-E-D	-0.53738	11.5116	7.62464	0.00575763	0.0093407	superpathway of glycolysis and the Entner-Doudoroff pathway	Generation of Precursor Metabolites and Energy
	138	P108-PWY	-0.538574	11.7204	10.4389	0.00123391	0.00227521	pyruvate fermentation to propanoate I	Generation of Precursor Metabolites and Energy
	139	PWY-5188	-0.602352	12.0388	19.3895	1.0659e-05	2.72591e-05	tetrapyrrole biosynthesis I (from glutamate)	Tetrapyrrole Biosynthesis
	140	THISYN-PWY	-0.626073	12.0133	30.5038	3.33205e-08	1.17712e-07	superpathway of thiamine diphosphate biosynthesis I	Cofactor, Carrier, and Vitamin Biosynthesis
	141	GLCMANNANAUT-PWY	-0.628496	11.407	10.0196	0.00154884	0.00278791	N-acetylglucosamine, N-acetylmannosamine and N-acetylneuraminic acid dissimilation	Amine and Polyamine Degradation
	142	P42-PWY	-0.6348	12.4572	33.7853	6.15407e-09	2.47472e-08	incomplete reductive TCA cycle	C1 Compound Utilization and Assimilation
	143	PWY-7328	-0.665272	10.4572	5.81017	0.0159337	0.0234429	superpathway of UDP-glucose-derived O-antigen building blocks biosynthesis	Carbohydrate Biosynthesis
	144	PWY-6891	-0.666476	10.5711	5.81029	0.0159326	0.0234429	thiazole component of thiamine diphosphate biosynthesis II	Cofactor, Carrier, and Vitamin Biosynthesis
	145	PWY-6895	-0.690982	11.5568	22.4144	2.19721e-06	6.34005e-06	superpathway of thiamine diphosphate biosynthesis II	Cofactor, Carrier, and Vitamin Biosynthesis
	146	FASYN-ELONG-PWY	-0.725644	12.546	40.7838	1.70038e-10	7.9351e-10	fatty acid elongation -- saturated	Fatty Acid and Lipid Biosynthesis
	147	PWY-5189	-0.729703	11.9735	24.7713	6.45521e-07	1.95205e-06	tetrapyrrole biosynthesis II (from glycine)	Tetrapyrrole Biosynthesis
	148	PWY-6703	-0.736764	11.9848	41.492	1.18352e-10	5.81002e-10	preQ0 biosynthesis	Secondary Metabolite Biosynthesis
	149	PENTOSE-P-PWY	-0.796215	11.81	27.6778	1.43294e-07	4.66942e-07	pentose phosphate pathway	Generation of Precursor Metabolites and Energy
	150	P23-PWY	-0.866175	11.5662	19.0096	1.30062e-05	3.27755e-05	reductive TCA cycle I	C1 Compound Utilization and Assimilation
	151	PWY-7211	-0.931663	12.0366	41.1807	1.38788e-10	6.55771e-10	superpathway of pyrimidine deoxyribonucleotides de novo biosynthesis	Nucleoside and Nucleotide Biosynthesis
	152	SULFATE-CYS-PWY	-0.989706	11.1297	14.9236	0.000111954	0.000237746	superpathway of sulfate assimilation and cysteine biosynthesis	Inorganic Nutrient Metabolism
	153	PWY-7456	-0.994759	9.82712	5.57781	0.0181894	0.0263433	β-(1,4)-mannan degradation	Carbohydrate Degradation
	154	PWY-5022	-1.00442	9.8972	12.0788	0.000509973	0.00100401	4-aminobutanoate degradation V	Amine and Polyamine Degradation
	155	PWY-5920	-1.03666	10.3267	8.93152	0.0028029	0.00483789	superpathway of heme b biosynthesis from glycine	Cofactor, Carrier, and Vitamin Biosynthesis
	156	PWY0-862	-1.06583	12.1486	22.3467	2.27603e-06	6.51773e-06	(5Z)-dodecenoate biosynthesis I	Fatty Acid and Lipid Biosynthesis
	157	PWY-1269	-1.08688	11.8945	44.7857	2.1982e-11	1.18703e-10	CMP-3-deoxy-D-manno-octulosonate biosynthesis	Carbohydrate Biosynthesis
	158	PWY-6467	-1.09175	11.68	30.9481	2.65026e-08	9.45092e-08	Kdo transfer to lipid IVA (Chlamydia)	Cell Structure Biosynthesis
	159	FUCCAT-PWY	-1.1159	9.35958	7.88235	0.00499197	0.00824002	L-fucose degradation I	Carbohydrate Degradation
	160	PWY0-1241	-1.20405	10.4681	20.5773	5.72727e-06	1.58022e-05	ADP-L-glycero-β-D-manno-heptose biosynthesis	Carbohydrate Biosynthesis
	161	HISDEG-PWY	-1.22354	11.3243	34.5896	4.07068e-09	1.67252e-08	L-histidine degradation I	Amino Acid Degradation
	162	PWY0-845	-1.22418	11.3181	37.3964	9.64018e-10	4.18849e-09	superpathway of pyridoxal 5'-phosphate biosynthesis and salvage	Cofactor, Carrier, and Vitamin Biosynthesis
	163	PWY-5345	-1.23663	11.1143	21.209	4.11828e-06	1.15312e-05	superpathway of L-methionine biosynthesis (by sulfhydrylation)	Amino Acid Biosynthesis
	164	NAGLIPASYN-PWY	-1.32773	12.0406	80.1644	3.44523e-19	1.01472e-17	lipid IVA biosynthesis	Cell Structure Biosynthesis
	165	FAO-PWY	-1.34391	10.6452	11.8561	0.000574731	0.00111984	fatty acid β-oxidation I (generic)	Fatty Acid and Lipid Degradation
	166	SO4ASSIM-PWY	-1.37471	10.4405	16.016	6.28109e-05	0.000138038	assimilatory sulfate reduction I	Inorganic Nutrient Metabolism
	167	PWY-7254	-1.3771	10.9254	19.5793	9.65071e-06	2.53331e-05	TCA cycle VII (acetate-producers)	Generation of Precursor Metabolites and Energy
	168	PWY0-1415	-1.53397	10.4908	25.6219	4.15297e-07	1.26599e-06	superpathway of heme b biosynthesis from uroporphyrinogen-III	Cofactor, Carrier, and Vitamin Biosynthesis
	169	PWY-5918	-1.5521	11.421	65.2342	6.65056e-16	7.85597e-15	superpathway of heme b biosynthesis from glutamate	Cofactor, Carrier, and Vitamin Biosynthesis
	170	PWY-5705	-1.58102	6.50227	4.60844	0.0318149	0.0440515	allantoin degradation to glyoxylate III	Amine and Polyamine Degradation
	171	LEU-DEG2-PWY	-1.63153	8.94203	5.51317	0.0188738	0.0272301	L-leucine degradation I	Amino Acid Degradation
	172	PWY-5971	-1.69887	12.0596	74.979	4.75751e-18	9.99078e-17	palmitate biosynthesis II (type II fatty acid synthase)	Fatty Acid and Lipid Biosynthesis
	173	PYRIDOXSYN-PWY	-1.7776	11.247	55.7573	8.19934e-14	5.63518e-13	pyridoxal 5'-phosphate biosynthesis I	Cofactor, Carrier, and Vitamin Biosynthesis
	174	PWY-7664	-1.96097	12.0932	78.9613	6.33383e-19	1.71013e-17	oleate biosynthesis IV (anaerobic)	Fatty Acid and Lipid Biosynthesis
	175	HEME-BIOSYNTHESIS-II	-1.99627	10.9354	62.6348	2.48814e-15	2.41158e-14	heme b biosynthesis I (aerobic)	Cofactor, Carrier, and Vitamin Biosynthesis
	176	PWYG-321	-2.10359	12.0619	88.9828	3.98265e-21	1.57238e-19	mycolate biosynthesis	Fatty Acid and Lipid Biosynthesis
	177	HEMESYN2-PWY	-2.12054	11.5737	103.129	3.13969e-24	1.97801e-22	heme b biosynthesis II (oxygen-independent)	Cofactor, Carrier, and Vitamin Biosynthesis
	178	P163-PWY	-2.17316	10.3634	34.3982	4.4915e-09	1.82558e-08	L-lysine fermentation to acetate and butanoate	Amino Acid Degradation
	179	PWY-6282	-2.27155	12.0005	90.6993	1.67253e-21	7.9027e-20	palmitoleate biosynthesis I (from (5Z)-dodec-5-enoate)	Fatty Acid and Lipid Biosynthesis
	180	PWY-5989	-2.31905	12.0309	92.1422	8.06666e-22	4.356e-20	stearate biosynthesis II (bacteria and plants)	Fatty Acid and Lipid Biosynthesis
	181	BIOTIN-BIOSYNTHESIS-PWY	-2.33322	11.8502	146.733	8.97461e-34	1.1308e-31	biotin biosynthesis I	Cofactor, Carrier, and Vitamin Biosynthesis
	182	FASYN-INITIAL-PWY	-2.36243	11.8567	88.8967	4.15973e-21	1.57238e-19	superpathway of fatty acid biosynthesis initiation	Fatty Acid and Lipid Biosynthesis
	183	PWY-5845	-2.36367	9.5707	39.6172	3.08954e-10	1.40704e-09	superpathway of menaquinol-9 biosynthesis	Cofactor, Carrier, and Vitamin Biosynthesis
	184	PWY-5896	-2.36367	9.5707	39.5925	3.1288e-10	1.40796e-09	superpathway of menaquinol-10 biosynthesis	Cofactor, Carrier, and Vitamin Biosynthesis
	185	PWY-5850	-2.36367	9.5707	39.5273	3.23506e-10	1.43865e-09	superpathway of menaquinol-6 biosynthesis	Cofactor, Carrier, and Vitamin Biosynthesis
	186	P562-PWY	-2.37795	5.26932	8.01542	0.00463808	0.00779198	myo-inositol degradation I	Secondary Metabolite Degradation
	187	P162-PWY	-2.40223	9.71859	31.062	2.49921e-08	8.99716e-08	L-glutamate degradation V (via hydroxyglutarate)	Amino Acid Degradation
	188	PWY-5840	-2.41951	10.8087	61.7948	3.81177e-15	3.51427e-14	superpathway of menaquinol-7 biosynthesis	Cofactor, Carrier, and Vitamin Biosynthesis
	189	PWY-5862	-2.46952	9.12682	32.6834	1.08462e-08	4.18354e-08	superpathway of demethylmenaquinol-9 biosynthesis	Cofactor, Carrier, and Vitamin Biosynthesis
	190	PWY-5860	-2.46952	9.12682	32.5938	1.13578e-08	4.33662e-08	superpathway of demethylmenaquinol-6 biosynthesis I	Cofactor, Carrier, and Vitamin Biosynthesis
	191	PWY-5838	-2.48368	10.8538	65.4317	6.01638e-16	7.3361e-15	superpathway of menaquinol-8 biosynthesis I	Cofactor, Carrier, and Vitamin Biosynthesis
	192	PWY-6519	-2.51214	11.8541	149.413	2.32937e-34	4.40251e-32	8-amino-7-oxononanoate biosynthesis I	Other Biosynthesis
	193	NADSYN-PWY	-2.54352	8.08627	7.06384	0.00786554	0.0123882	NAD de novo biosynthesis II (from tryptophan)	Cofactor, Carrier, and Vitamin Biosynthesis
	194	PWY-5899	-2.54614	10.7745	64.2174	1.11418e-15	1.18309e-14	superpathway of menaquinol-13 biosynthesis	Cofactor, Carrier, and Vitamin Biosynthesis
	195	PWY-5897	-2.54614	10.7745	64.1953	1.12676e-15	1.18309e-14	superpathway of menaquinol-11 biosynthesis	Cofactor, Carrier, and Vitamin Biosynthesis
	196	PWY-5898	-2.54614	10.7745	64.1375	1.16031e-15	1.18539e-14	superpathway of menaquinol-12 biosynthesis	Cofactor, Carrier, and Vitamin Biosynthesis
	197	PWY-5651	-2.65929	7.52729	7.22744	0.00717975	0.0114031	L-tryptophan degradation to 2-amino-3-carboxymuconate semialdehyde	Amino Acid Degradation
	198	PWY-5861	-2.69934	10.5972	60.7932	6.33966e-15	5.09871e-14	superpathway of demethylmenaquinol-8 biosynthesis I	Cofactor, Carrier, and Vitamin Biosynthesis
	199	P125-PWY	-2.70356	8.01607	17.8181	2.43065e-05	5.77852e-05	superpathway of (R,R)-butanediol biosynthesis	Superpathways
	200	PWY0-1479	-2.72462	10.9729	80.139	3.48977e-19	1.01472e-17	tRNA processing	Nucleic Acid Processing
	201	PWY-5863	-2.98357	10.0763	53.318	2.8369e-13	1.78725e-12	superpathway of phylloquinol biosynthesis	Cofactor, Carrier, and Vitamin Biosynthesis
	202	KDO-NAGLIPASYN-PWY	-2.99434	10.8857	63.2501	1.82057e-15	1.81099e-14	superpathway of (Kdo)2-lipid A biosynthesis	Cell Structure Biosynthesis
	203	GLYCOL-GLYOXDEG-PWY	-3.03972	8.09858	24.0216	9.52623e-07	2.81321e-06	superpathway of glycol metabolism and degradation	Alcohols Degradation
	204	PWY-5837	-3.04251	9.94635	51.9305	5.75006e-13	3.56315e-12	2-carboxy-1,4-naphthoquinol biosynthesis	Cofactor, Carrier, and Vitamin Biosynthesis
	205	PWY-5088	-3.14848	6.57939	4.72736	0.0296864	0.0414076	L-glutamate degradation VIII (to propanoate)	Amino Acid Degradation
	206	PWY-5028	-3.15466	5.86032	7.30072	0.00689268	0.0109934	L-histidine degradation II	Amino Acid Degradation
	207	PWY-6572	-3.15894	6.89822	10.7112	0.00106488	0.00201261	chondroitin sulfate degradation I (bacterial)	Carbohydrate Degradation
	208	PWY-5677	-3.17707	9.92281	66.1654	4.14635e-16	5.59758e-15	succinate fermentation to butanoate	Generation of Precursor Metabolites and Energy
	209	KETOGLUCONMET-PWY	-3.42307	6.33529	4.61449	0.0317029	0.0440515	ketogluconate metabolism	Carboxylate Degradation
	210	PWY-6143	-3.42453	5.25466	13.9515	0.00018759	0.000385374	CMP-pseudaminate biosynthesis	Carbohydrate Biosynthesis
	211	PWY-5415	-3.44994	2.96757	6.52985	0.0106079	0.0162999	catechol degradation I (meta-cleavage pathway)	Aromatic Compound Degradation
	212	GLUCOSE1PMETAB-PWY	-3.45615	10.0784	71.9611	2.19477e-17	3.95058e-16	glucose and glucose-1-phosphate degradation	Carboxylate Degradation
	213	PWY-7373	-3.50068	7.15198	16.7495	4.2654e-05	9.59715e-05	superpathway of demethylmenaquinol-6 biosynthesis II	Cofactor, Carrier, and Vitamin Biosynthesis
	214	PWY-7094	-3.59231	9.52093	19.387	1.06729e-05	2.72591e-05	fatty acid salvage	Fatty Acid and Lipid Biosynthesis
	215	ALL-CHORISMATE-PWY	-3.70042	9.17098	12.8566	0.000336283	0.000676144	superpathway of chorismate metabolism	Superpathways
	216	PWY-7097	-3.70238	-1.00465	4.41896	0.0355417	0.0485009	vanillin and vanillate degradation I	Aromatic Compound Degradation
	217	PWY-6338	-3.70243	-1.00465	4.42488	0.0354187	0.0485009	superpathway of vanillin and vanillate degradation	Aromatic Compound Degradation
	218	ENTBACSYN-PWY	-3.78925	8.31129	10.3157	0.00131902	0.00242035	enterobactin biosynthesis	Secondary Metabolite Biosynthesis
	219	PWY-7098	-3.85414	-0.944684	4.54765	0.0329639	0.0453103	vanillin and vanillate degradation II	Aromatic Compound Degradation
	220	PWY0-42	-3.9871	7.44705	27.1207	1.91139e-07	6.07147e-07	2-methylcitrate cycle I	Carboxylate Degradation
	221	NAD-BIOSYNTHESIS-II	-4.12356	10.5629	120.121	5.95207e-28	5.6247e-26	NAD salvage pathway III (to nicotinamide riboside)	Cofactor, Carrier, and Vitamin Biosynthesis
	222	PWY-5855	-4.26219	10.2842	61.2733	4.96774e-15	4.29275e-14	ubiquinol-7 biosynthesis (early decarboxylation)	Cofactor, Carrier, and Vitamin Biosynthesis
	223	PWY-5856	-4.26219	10.2842	61.2684	4.98e-15	4.29275e-14	ubiquinol-9 biosynthesis (early decarboxylation)	Cofactor, Carrier, and Vitamin Biosynthesis
	224	PWY-6708	-4.26219	10.2842	61.2618	4.99685e-15	4.29275e-14	ubiquinol-8 biosynthesis (early decarboxylation)	Cofactor, Carrier, and Vitamin Biosynthesis
	225	PWY-5857	-4.26219	10.2842	61.1893	5.18414e-15	4.35468e-14	ubiquinol-10 biosynthesis (early decarboxylation)	Cofactor, Carrier, and Vitamin Biosynthesis
	226	UBISYN-PWY	-4.31367	10.284	62.2207	3.07049e-15	2.90162e-14	superpathway of ubiquinol-8 biosynthesis (early decarboxylation)	Cofactor, Carrier, and Vitamin Biosynthesis
	227	CODH-PWY	-4.32831	7.43678	14.3214	0.000154105	0.000321832	reductive acetyl coenzyme A pathway I (homoacetogenic bacteria)	C1 Compound Utilization and Assimilation
	228	PWY-7431	-4.47334	6.73817	7.82116	0.0051638	0.00844985	aromatic biogenic amine degradation (bacteria)	Amine and Polyamine Degradation
	229	GLYOXYLATE-BYPASS	-4.50774	10.1232	71.695	2.51173e-17	4.31561e-16	glyoxylate cycle	Generation of Precursor Metabolites and Energy
	230	PPGPPMET-PWY	-4.50934	11.1703	103.555	2.533e-24	1.91495e-22	guanosine 3'-diphosphate 5'-diphosphate biosynthesis	Metabolic Regulator Biosynthesis
	231	METHGLYUT-PWY	-4.66909	7.64047	18.9901	1.31401e-05	3.28937e-05	superpathway of methylglyoxal degradation	Aldehyde Degradation
	232	P105-PWY	-5.0218	11.1043	41.3117	1.29789e-10	6.21016e-10	TCA cycle IV (2-oxoglutarate decarboxylase)	Generation of Precursor Metabolites and Energy
	233	GLYCOLYSIS-TCA-GLYOX-BYPASS	-5.08602	10.8813	65.7098	5.22466e-16	6.58307e-15	superpathway of glycolysis, pyruvate dehydrogenase, TCA, and glyoxylate bypass	Generation of Precursor Metabolites and Energy
	234	AST-PWY	-5.10711	7.2347	19.242	1.15151e-05	2.92128e-05	L-arginine degradation II (AST pathway)	Amino Acid Degradation
	235	PWY-7031	-5.37666	6.98275	31.9852	1.55355e-08	5.81429e-08	protein N-glycosylation (bacterial)	Carbohydrate Biosynthesis
	236	TCA-GLYOX-BYPASS	-5.65463	10.4889	70.143	5.51583e-17	8.01917e-16	superpathway of glyoxylate bypass and TCA	Superpathways
	237	PWY-6071	-5.66337	0.0241589	5.81968	0.0158478	0.0234429	superpathway of phenylethylamine degradation	Amine and Polyamine Degradation
	238	PWY-5747	-5.68848	9.51567	67.4753	2.13338e-16	2.98673e-15	2-methylcitrate cycle II	Carboxylate Degradation
	239	PWY-6906	-5.83493	0.165446	5.14543	0.0233076	0.032752	chitin derivatives degradation	Carbohydrate Degradation
	240	PWY-6210	-5.87381	0.185684	7.91586	0.00490033	0.00816001	2-aminophenol degradation	Aromatic Compound Degradation
	241	PWY-6185	-6.02218	0.241044	6.87602	0.00873601	0.0136455	4-methylcatechol degradation (ortho cleavage)	Aromatic Compound Degradation
	242	PROTOCATECHUATE-ORTHO-CLEAVAGE-PWY	-6.45342	7.46844	30.4493	3.42703e-08	1.19946e-07	protocatechuate degradation II (ortho-cleavage pathway)	Aromatic Compound Degradation
	243	PWY-5654	-6.47555	0.627715	9.62396	0.00192056	0.00339238	2-amino-3-carboxymuconate semialdehyde degradation to 2-hydroxypentadienoate	Carboxylate Degradation
	244	PWY-5181	-6.63377	0.716728	7.39518	0.0065399	0.0104749	toluene degradation III (aerobic) (via p-cresol)	Aromatic Compound Degradation
	245	PWY-4722	-6.6596	0.784029	5.73783	0.0166033	0.0242318	creatinine degradation II	Amine and Polyamine Degradation
	246	PWY-5647	-6.75484	0.85018	9.95515	0.001604	0.00287352	2-nitrobenzoate degradation I	Aromatic Compound Degradation
	247	P101-PWY	-6.78547	0.858007	7.60366	0.00582499	0.00936956	ectoine biosynthesis	Amine and Polyamine Biosynthesis
	248	PWY-3661	-6.83014	0.918385	7.71599	0.0054734	0.00891786	glycine betaine degradation I	Amine and Polyamine Degradation
	249	PWY0-321	-6.87292	0.91074	7.60756	0.0058124	0.00936956	phenylacetate degradation I (aerobic)	Aromatic Compound Degradation
	250	PWY-6505	-7.01522	1.07041	8.00271	0.00467074	0.00781212	L-tryptophan degradation XII (Geobacillus)	Amino Acid Degradation
	251	3-HYDROXYPHENYLACETATE-DEGRADATION-PWY	-7.03914	1.08043	10.8952	0.000964164	0.00183143	4-hydroxyphenylacetate degradation	Aromatic Compound Degradation
	252	PWY-5178	-7.09918	1.14121	7.88284	0.00499061	0.00824002	toluene degradation IV (aerobic) (via catechol)	Aromatic Compound Degradation
	253	THREOCAT-PWY	-7.25181	6.64603	13.6537	0.000219804	0.000449114	superpathway of L-threonine metabolism	Amino Acid Degradation
	254	P184-PWY	-7.30128	1.30353	13.0952	0.000296046	0.000601642	protocatechuate degradation I (meta-cleavage pathway)	Aromatic Compound Degradation
	255	DENITRIFICATION-PWY	-7.32727	6.8433	37.5947	8.70828e-10	3.82759e-09	nitrate reduction I (denitrification)	Inorganic Nutrient Metabolism
	256	PWY-5655	-7.5434	1.52096	9.66811	0.00187494	0.00332736	L-tryptophan degradation IX	Amino Acid Degradation
	257	GALLATE-DEGRADATION-I-PWY	-7.6742	1.62818	18.5469	1.65774e-05	4.09558e-05	gallate degradation II	Aromatic Compound Degradation
	258	METHYLGALLATE-DEGRADATION-PWY	-7.99356	1.91463	19.3962	1.06217e-05	2.72591e-05	methylgallate degradation	Aromatic Compound Degradation
	259	PWY-5419	-8.80428	2.66443	30.2925	3.71552e-08	1.2885e-07	catechol degradation to 2-hydroxypentadienoate II	Aromatic Compound Degradation
	260	PWY-5430	-8.84856	2.70725	22.9034	1.70347e-06	4.95316e-06	meta cleavage pathway of aromatic compounds	Aromatic Compound Degradation
	261	PWY-5420	-8.85162	2.71001	27.5056	1.56641e-07	5.01782e-07	catechol degradation II (meta-cleavage pathway)	Aromatic Compound Degradation
	262	ARGDEG-PWY	-8.99363	2.84805	10.5768	0.00114514	0.00213234	superpathway of L-arginine, putrescine, and 4-aminobutanoate degradation	Amino Acid Degradation
	263	ORNARGDEG-PWY	-8.99363	2.84805	10.5781	0.00114435	0.00213234	superpathway of L-arginine and L-ornithine degradation	Amino Acid Degradation
	264	PWY-6397	-9.31069	3.14482	21.5203	3.50096e-06	9.87583e-06	mycolyl-arabinogalactan-peptidoglycan complex biosynthesis	Cell Structure Biosynthesis
	265	CRNFORCAT-PWY	-9.80755	3.62481	27.5238	1.55171e-07	5.01322e-07	creatinine degradation I	Amine and Polyamine Degradation
	266	PWY-7376	-10.84	4.63665	18.9474	1.34375e-05	3.3417e-05	cob(II)yrinate a,c-diamide biosynthesis II (late cobalt incorporation)	Cofactor, Carrier, and Vitamin Biosynthesis
	267	VALDEG-PWY	-10.9379	4.73196	15.5807	7.90588e-05	0.000171762	L-valine degradation I	Amino Acid Degradation
	268	PWY-6182	-11.3191	5.10928	42.7705	6.15526e-11	3.14418e-10	superpathway of salicylate degradation	Aromatic Compound Degradation
	269	P381-PWY	-11.4927	5.28146	19.988	7.79279e-06	2.10405e-05	adenosylcobalamin biosynthesis II (aerobic)	Cofactor, Carrier, and Vitamin Biosynthesis
	270	PWY1G-0	-12.2868	6.06956	71.1529	3.30595e-17	5.43325e-16	mycothiol biosynthesis	Cofactor, Carrier, and Vitamin Biosynthesis
	271	PWY-7616	-12.3335	6.1161	55.5681	9.02787e-14	5.9869e-13	methanol oxidation to carbon dioxide	Alcohol Degradation
	272	P221-PWY	-12.6279	8.77836	75.9932	2.84642e-18	6.32909e-17	octane oxidation	Degradation/Utilization/Assimilation - Other
	273	PWY-7007	-12.6862	6.46714	74.6861	5.51831e-18	1.09785e-16	methyl ketone biosynthesis (engineered)	Generation of Precursor Metabolites and Energy
	274	PWY-6383	-13.3031	7.08181	85.2432	2.63831e-20	9.0662e-19	mono-trans, poly-cis decaprenyl phosphate biosynthesis	Cofactor, Carrier, and Vitamin Biosynthesis
	275	PWY-5417	-13.3607	7.13929	46.1281	1.10769e-11	6.24936e-11	catechol degradation III (ortho-cleavage pathway)	Aromatic Compound Degradation
	276	PWY-5431	-13.3607	7.13929	46.2176	1.05822e-11	6.06069e-11	aromatic compounds degradation via β-ketoadipate	Aromatic Compound Degradation
	277	CATECHOL-ORTHO-CLEAVAGE-PWY	-13.4762	7.25449	77.0254	1.68772e-18	4.25306e-17	catechol degradation to β-ketoadipate	Aromatic Compound Degradation
	278	PWY-6562	-15.8582	9.63377	167.897	2.13062e-38	8.05374e-36	norspermidine biosynthesis	Amine and Polyamine Biosynthesis

## Sheet: Table S8
	Table S8: Pathways that are significantly associated with the vaginal canal
	The shaded features are significantly increased in the vaginal communities relative to other body sites while the unshaded are significantly decreased
		Pathway	logFC	logCPM	LR	PValue	FDR	Pathway name	Superpathway class
	1	VALDEG-PWY	11.9375	4.73158	43.0318	5.3857e-11	4.0467e-09	L-valine degradation I	Amino Acid Degradation
	2	ORNARGDEG-PWY	8.10737	2.84539	14.14	0.000169693	0.00194375	superpathway of L-arginine and L-ornithine degradation	Amino Acid Degradation
	3	ARGDEG-PWY	8.107	2.84539	14.2217	0.000162483	0.00191934	superpathway of L-arginine, putrescine, and 4-aminobutanoate degradation	Amino Acid Degradation
	4	PWY-5178	8.09405	1.13443	34.3877	4.51568e-09	1.21923e-07	toluene degradation IV (aerobic) (via catechol)	Aromatic Compound Degradation
	5	PWY0-321	7.86559	0.910444	36.5141	1.51564e-09	4.407e-08	phenylacetate degradation I (aerobic)	Aromatic Compound Degradation
	6	P101-PWY	7.77847	0.854423	38.3933	5.78311e-10	1.98729e-08	ectoine biosynthesis	Amine and Polyamine Biosynthesis
	7	PWY-4722	7.65298	0.775897	27.4639	1.6005e-07	3.36106e-06	creatinine degradation II	Amine and Polyamine Degradation
	8	PWY-5181	7.62474	0.715983	38.8003	4.69458e-10	1.97172e-08	toluene degradation III (aerobic) (via p-cresol)	Aromatic Compound Degradation
	9	PWY-6185	7.00623	0.240588	41.8778	9.71609e-11	5.24669e-09	4-methylcatechol degradation (ortho cleavage)	Aromatic Compound Degradation
	10	PWY-7185	6.88839	0.150656	23.2779	1.40199e-06	2.78923e-05	UTP and CTP dephosphorylation I	Nucleoside and Nucleotide Degradation
	11	PWY-6906	6.82513	0.155712	29.8666	4.62819e-08	1.09341e-06	chitin derivatives degradation	Carbohydrate Degradation
	12	PWY-6071	6.65067	0.0175995	38.4476	5.62444e-10	1.98729e-08	superpathway of phenylethylamine degradation	Amine and Polyamine Degradation
	13	PWY-6397	6.4214	3.1435	16.5976	4.62096e-05	0.000671817	mycolyl-arabinogalactan-peptidoglycan complex biosynthesis	Cell Structure Biosynthesis
	14	PWY-7431	6.37473	6.73801	38.9786	4.28466e-10	1.97172e-08	aromatic biogenic amine degradation (bacteria)	Amine and Polyamine Degradation
	15	PWY-7376	6.3165	4.63601	9.63062	0.0019136	0.0114816	cob(II)yrinate a,c-diamide biosynthesis II (late cobalt incorporation)	Cofactor, Carrier, and Vitamin Biosynthesis
	16	P381-PWY	6.23102	5.28104	10.1811	0.00141886	0.00932176	adenosylcobalamin biosynthesis II (aerobic)	Cofactor, Carrier, and Vitamin Biosynthesis
	17	PWY-3661	6.18003	0.911022	17.8939	2.33565e-05	0.000353151	glycine betaine degradation I	Amine and Polyamine Degradation
	18	3-HYDROXYPHENYLACETATE-DEGRADATION-PWY	5.84336	1.07511	22.0354	2.67666e-06	5.05889e-05	4-hydroxyphenylacetate degradation	Aromatic Compound Degradation
	19	PWY-6992	5.63876	-0.574886	27.5531	1.52842e-07	3.36106e-06	1,5-anhydrofructose degradation	Carbohydrate Degradation
	20	THREOCAT-PWY	5.52974	6.64591	18.0842	2.11347e-05	0.000332872	superpathway of L-threonine metabolism	Amino Acid Degradation
	21	PWY-7446	5.40762	5.61232	10.4527	0.00122469	0.00857928	sulfoquinovose degradation I	Secondary Metabolite Degradation
	22	PWY-6107	5.24041	-0.869475	83.3105	7.01271e-20	2.6508e-17	chlorosalicylate degradation	Aromatic Compound Degradation
	23	LPSSYN-PWY	5.23459	7.50276	13.0489	0.000303461	0.00318634	superpathway of Kdo2-lipid A biosynthesis	Fatty Acid and Lipid Biosynthesis
	24	KETOGLUCONMET-PWY	5.15094	6.33514	18.945	1.34541e-05	0.000221116	ketogluconate metabolism	Carboxylate Degradation
	25	ECASYN-PWY	5.05848	6.26135	13.2018	0.000279677	0.00302052	enterobacterial common antigen biosynthesis	Carbohydrate Biosynthesis
	26	PWY0-41	5.05679	6.03143	16.3563	5.24809e-05	0.000734733	allantoin degradation IV (anaerobic)	Amine and Polyamine Degradation
	27	PWY0-1338	5.02836	5.58482	10.6855	0.00107978	0.00800309	polymyxin resistance	Antibiotic Resistance
	28	PWY-7098	4.89788	-0.952369	46.7992	7.86474e-12	1.48644e-09	vanillin and vanillate degradation II	Aromatic Compound Degradation
	29	PWY-5088	4.856	6.57933	21.9345	2.82111e-06	5.078e-05	L-glutamate degradation VIII (to propanoate)	Amino Acid Degradation
	30	PWY-6629	4.83327	8.56798	10.0376	0.00153373	0.00966249	superpathway of L-tryptophan biosynthesis	Amino Acid Biosynthesis
	31	PWY-7097	4.74756	-1.01195	44.0053	3.27495e-11	3.33895e-09	vanillin and vanillate degradation I	Aromatic Compound Degradation
	32	PWY-6338	4.74682	-1.01195	43.8567	3.53328e-11	3.33895e-09	superpathway of vanillin and vanillate degradation	Aromatic Compound Degradation
	33	PWY-5647	4.67526	0.84365	12.6904	0.000367539	0.00375486	2-nitrobenzoate degradation I	Aromatic Compound Degradation
	34	PWY-5654	4.6422	0.620692	15.2212	9.56259e-05	0.00124643	2-amino-3-carboxymuconate semialdehyde degradation to 2-hydroxypentadienoate	Carboxylate Degradation
	35	CODH-PWY	4.633	7.43674	42.6871	6.42333e-11	4.0467e-09	reductive acetyl coenzyme A pathway I (homoacetogenic bacteria)	C1 Compound Utilization and Assimilation
	36	DHGLUCONATE-PYR-CAT-PWY	4.53059	-1.06168	37.4854	9.21021e-10	2.90122e-08	glucose degradation (oxidative)	Carbohydrate Degradation
	37	PWY-6505	4.38856	1.06353	6.192	0.0128329	0.0489984	L-tryptophan degradation XII (Geobacillus)	Amino Acid Degradation
	38	GLUCARGALACTSUPER-PWY	4.32658	5.98645	10.9176	0.000952568	0.00731199	superpathway of D-glucarate and D-galactarate degradation	Superpathways
	39	GALACTARDEG-PWY	4.32658	5.98645	10.8893	0.000967194	0.00731199	D-galactarate degradation I	Carboxylate Degradation
	40	GALLATE-DEGRADATION-II-PWY	4.02226	-1.24782	31.1599	2.37625e-08	5.98814e-07	gallate degradation I	Aromatic Compound Degradation
	41	PWY-6210	3.99292	0.176791	11.3363	0.000760084	0.00638471	2-aminophenol degradation	Aromatic Compound Degradation
	42	PWY-6383	3.08303	7.08171	7.73298	0.00542212	0.0241125	mono-trans, poly-cis decaprenyl phosphate biosynthesis	Cofactor, Carrier, and Vitamin Biosynthesis
	43	PWY-7373	2.85697	7.15191	21.5793	3.39489e-06	5.83304e-05	superpathway of demethylmenaquinol-6 biosynthesis II	Cofactor, Carrier, and Vitamin Biosynthesis
	44	PWY-7031	2.85417	6.98267	14.6644	0.000128447	0.00156623	protein N-glycosylation (bacterial)	Carbohydrate Biosynthesis
	45	PWY-1861	1.97091	9.59803	10.4113	0.00125249	0.00860801	formaldehyde assimilation II (assimilatory RuMP Cycle)	C1 Compound Utilization and Assimilation
	46	PWY-5705	1.90293	6.50225	9.27748	0.00231988	0.0130883	allantoin degradation to glyoxylate III	Amine and Polyamine Degradation
	47	RUMP-PWY	1.84443	8.96703	9.36733	0.00220886	0.0126508	formaldehyde oxidation I	C1 Compound Utilization and Assimilation
	48	PWY-4984	1.78683	9.27502	6.85688	0.00883007	0.0351344	urea cycle	Inorganic Nutrient Metabolism
	49	P163-PWY	1.6845	10.3634	15.8055	7.01975e-05	0.000947667	L-lysine fermentation to acetate and butanoate	Amino Acid Degradation
	50	P461-PWY	1.36405	9.16614	8.42566	0.00369963	0.0195657	hexitol fermentation to lactate, formate, ethanol and acetate	Carboxylate Degradation
	51	PWY-7371	1.35933	7.68338	8.59245	0.00337559	0.0184924	1,4-dihydroxy-6-naphthoate biosynthesis II	Cofactor, Carrier, and Vitamin Biosynthesis
	52	PWY-6263	1.35011	8.98366	7.91773	0.00489526	0.022566	superpathway of menaquinol-8 biosynthesis II	Cofactor, Carrier, and Vitamin Biosynthesis
	53	PWY-7323	0.497613	11.7381	7.47489	0.00625654	0.0268747	superpathway of GDP-mannose-derived O-antigen building blocks biosynthesis	Carbohydrate Biosynthesis
	54	PWY-6895	0.482668	11.5568	6.3027	0.0120554	0.0464996	superpathway of thiamine diphosphate biosynthesis II	Cofactor, Carrier, and Vitamin Biosynthesis
	55	P42-PWY	0.466303	12.4572	12.0227	0.000525555	0.00487325	incomplete reductive TCA cycle	C1 Compound Utilization and Assimilation
	56	PWY-7219	-0.199624	13.0586	10.5414	0.00116728	0.00848523	adenosine ribonucleotides de novo biosynthesis	Nucleoside and Nucleotide Biosynthesis
	57	PWY-5667	-0.200037	13.0343	9.45029	0.00211116	0.0123175	CDP-diacylglycerol biosynthesis	Fatty Acid and Lipid Biosynthesis
	58	PWY0-1319	-0.200037	13.0343	9.44428	0.00211809	0.0123175	CDP-diacylglycerol biosynthesis II	Fatty Acid and Lipid Biosynthesis
	59	PWY-6163	-0.201486	12.7991	7.83696	0.00511887	0.0230349	chorismate biosynthesis from 3-dehydroquinate	Aromatic Compound Biosynthesis
	60	PHOSLIPSYN-PWY	-0.204384	12.9096	8.25829	0.00405664	0.0204455	superpathway of phospholipid biosynthesis I	Fatty Acid and Lipid Biosynthesis
	61	PWY-5686	-0.21522	12.9189	6.54903	0.0104942	0.0413207	uridine-5'-phosphate biosynthesis I	Nucleoside and Nucleotide Biosynthesis
	62	THRESYN-PWY	-0.221804	12.8218	7.25714	0.00706198	0.0299936	superpathway of L-threonine biosynthesis	Amino Acid Biosynthesis
	63	PWY-2942	-0.226082	12.8357	7.8847	0.00498547	0.0227049	L-lysine biosynthesis III	Amino Acid Biosynthesis
	64	PWY4FS-8	-0.228516	12.8241	8.00976	0.0046526	0.0219835	phosphatidylglycerol biosynthesis II (non-plastidic)	Fatty Acid and Lipid Biosynthesis
	65	PWY4FS-7	-0.228516	12.8241	8.01326	0.0046436	0.0219835	phosphatidylglycerol biosynthesis I (plastidic)	Fatty Acid and Lipid Biosynthesis
	66	NONOXIPENT-PWY	-0.246105	13.2235	15.1024	0.000101833	0.00128309	pentose phosphate pathway (non-oxidative branch) I	Generation of Precursor Metabolites and Energy
	67	PWY-7208	-0.250837	13.0889	12.012	0.00052858	0.00487325	superpathway of pyrimidine nucleobases salvage	Nucleoside and Nucleotide Biosynthesis
	68	COMPLETE-ARO-PWY	-0.265531	12.841	11.6596	0.000638725	0.00561484	superpathway of aromatic amino acid biosynthesis	Amino Acid Biosynthesis
	69	ARO-PWY	-0.267355	12.787	11.1117	0.000857843	0.00685838	aromatic amino acid biosynthesis	Aromatic Compound Biosynthesis
	70	DTDPRHAMSYN-PWY	-0.276109	12.5399	6.86123	0.0088086	0.0351344	dTDP-β-L-rhamnose biosynthesis	Carbohydrate Biosynthesis
	71	OANTIGEN-PWY	-0.295921	12.408	7.97074	0.00475396	0.0221851	O-antigen building blocks biosynthesis	Carbohydrate Biosynthesis
	72	PWY-3001	-0.29772	12.7611	11.0837	0.000870906	0.00685838	superpathway of L-isoleucine biosynthesis I	Amino Acid Biosynthesis
	73	PWY-5103	-0.318645	12.6361	7.19152	0.00732488	0.0307645	L-isoleucine biosynthesis III	Amino Acid Biosynthesis
	74	BRANCHED-CHAIN-AA-SYN-PWY	-0.319074	12.7005	8.27316	0.00402353	0.0204455	superpathway of branched chain amino acid biosynthesis	Amino Acid Biosynthesis
	75	VALSYN-PWY	-0.331188	12.7674	9.92768	0.00162812	0.010089	L-valine biosynthesis	Amino Acid Biosynthesis
	76	ILEUSYN-PWY	-0.331189	12.7674	9.86409	0.00168536	0.0102753	L-isoleucine biosynthesis I (from threonine)	Amino Acid Biosynthesis
	77	PWY-5101	-0.342168	12.8503	10.1836	0.00141698	0.00932176	L-isoleucine biosynthesis II	Amino Acid Biosynthesis
	78	DAPLYSINESYN-PWY	-0.373935	12.4695	12.0163	0.000527381	0.00487325	L-lysine and L-diaminopimelate biosynthesis	Amino Acid Biosynthesis
	79	UDPNAGSYN-PWY	-0.375396	12.4339	11.466	0.000708796	0.0060892	UDP-N-acetyl-D-glucosamine biosynthesis I	Carbohydrate Biosynthesis
	80	PWY-7111	-0.406679	12.7889	11.7809	0.000598416	0.00538574	pyruvate fermentation to isobutanol (engineered)	Generation of Precursor Metabolites and Energy
	81	TRPSYN-PWY	-0.433941	12.2439	10.0817	0.00149752	0.00959428	L-tryptophan biosynthesis	Amino Acid Biosynthesis
	82	HISTSYN-PWY	-0.448261	12.2883	8.10925	0.00440399	0.0213424	L-histidine biosynthesis	Amino Acid Biosynthesis
	83	PWY-7400	-0.448404	12.2648	7.61427	0.00579082	0.0251601	L-arginine biosynthesis IV (archaea)	Amino Acid Biosynthesis
	84	ARGSYN-PWY	-0.450997	12.2688	7.68463	0.0055693	0.024479	L-arginine biosynthesis I (via L-ornithine)	Amino Acid Biosynthesis
	85	PWY0-1586	-0.54816	12.3209	8.45902	0.00363237	0.0195657	peptidoglycan maturation (meso-diaminopimelate containing)	Cell Structure Biosynthesis
	86	ARGSYNBSUB-PWY	-0.558404	12.2957	11.1449	0.000842628	0.00685838	L-arginine biosynthesis II (acetyl cycle)	Amino Acid Biosynthesis
	87	P161-PWY	-0.588557	12.0094	9.21878	0.00239545	0.0133159	acetylene degradation (anaerobic)	Carboxylate Degradation
	88	PWY-2941	-0.599763	11.5303	7.162	0.00744643	0.0309313	L-lysine biosynthesis II	Amino Acid Biosynthesis
	89	GLUTORN-PWY	-0.703751	12.1158	12.2421	0.00046723	0.00464771	L-ornithine biosynthesis I	Amino Acid Biosynthesis
	90	REDCITCYC	-0.786378	11.6384	10.4513	0.00122561	0.00857928	TCA cycle VI (Helicobacter)	Generation of Precursor Metabolites and Energy
	91	PWY-5910	-1.11765	10.6944	10.1663	0.00143032	0.00932176	superpathway of geranylgeranyldiphosphate biosynthesis I (via mevalonate)	Secondary Metabolite Biosynthesis
	92	PWY-922	-1.1873	10.3163	8.41236	0.00372679	0.0195657	mevalonate pathway I (eukaryotes and bacteria)	Secondary Metabolite Biosynthesis
	93	FAO-PWY	-1.206	10.6452	7.02181	0.0080523	0.0330844	fatty acid β-oxidation I (generic)	Fatty Acid and Lipid Degradation
	94	P124-PWY	-1.37738	10.772	8.37015	0.00381435	0.019751	Bifidobacterium shunt	Generation of Precursor Metabolites and Energy
	95	PWY-5304	-1.49288	7.61306	8.20393	0.00417997	0.0205199	superpathway of sulfur oxidation (Acidianus ambivalens)	Inorganic Nutrient Metabolism
	96	PWY-6478	-1.9327	8.46363	13.5154	0.000236611	0.00263056	GDP-D-glycero-α-D-manno-heptose biosynthesis	Carbohydrate Biosynthesis
	97	LEU-DEG2-PWY	-2.07872	8.94201	8.20882	0.00416871	0.0205199	L-leucine degradation I	Amino Acid Degradation
	98	PWY-7094	-2.27497	9.52092	6.45354	0.0110731	0.043151	fatty acid salvage	Fatty Acid and Lipid Biosynthesis
	99	LIPASYN-PWY	-5.81361	0.0286231	6.96454	0.0083141	0.0337928	phospholipases	Fatty Acid and Lipid Degradation
