# Supplementary material for: Oropharyngeal, proximal colonic, and vaginal microbiomes of healthy Korean native black pig gilts
Source: BMC Microbiol. 2023 Jan 5;23:3. doi: 10.1186/s12866-022-02743-3 (PMC9814203; doi:10.1186/s12866-022-02743-3)
Supplement: Supplementary file 5 — Additional file 5: Table S9. Shared MetaCyc microbial pathways within the oropharyngeal cavity, proximal colon, and vaginal canal of 7-month-old Jeju Black Pig gilts. [file 12866_2022_2743_MOESM5_ESM.xlsx]

## Sheet: Table S9
		Table S9: Shared MetaCyc microbial pathways within the oropharyngeal cavity, proximal colon, and vaginal canal of 7-month-old Jeju Black Pig gilts.
				Median relative abundance
			Pathway	Oropharyngeal	Proximal colonic	Vaginal	Pathway name	Superpathway class
		1	ARGORNPROST-PWY	0.0541452	0.0737499	0.0810791	arginine, ornithine and proline interconversion	Activation/Inactivation/Interconversion
		2	GLYCOL-GLYOXDEG-PWY	0.0495529	0.00541226	0.0212263	superpathway of glycol metabolism and degradation	Alcohols Degradation
		3	POLYAMINSYN3-PWY	0.0214595	0.0496713	0.072697	superpathway of polyamine biosynthesis II	Amine and Polyamine Biosynthesis
		4	POLYAMSYN-PWY	0.0386994	0.161642	0.0888373	superpathway of polyamine biosynthesis I	Amine and Polyamine Biosynthesis
		5	GLCMANNANAUT-PWY	0.335081	0.174621	0.331486	N-acetylglucosamine, N-acetylmannosamine and N-acetylneuraminic acid dissimilation	Amine and Polyamine Degradation
		6	PWY-5022	0.108801	0.0559968	0.107179	4-aminobutanoate degradation V	Amine and Polyamine Degradation
		7	PWY-5705	0.00346596	0.00266502	0.00859494	allantoin degradation to glyoxylate III	Amine and Polyamine Degradation
		8	ARGSYN-PWY	0.405526	0.656394	0.395583	L-arginine biosynthesis I (via L-ornithine)	Amino Acid Biosynthesis
		9	ARGSYNBSUB-PWY	0.437189	0.669573	0.383389	L-arginine biosynthesis II (acetyl cycle)	Amino Acid Biosynthesis
		10	ASPASN-PWY	0.533093	0.70271	0.591432	superpathway of L-aspartate and L-asparagine biosynthesis	Amino Acid Biosynthesis
		11	BRANCHED-CHAIN-AA-SYN-PWY	0.581074	0.802446	0.594951	superpathway of branched chain amino acid biosynthesis	Amino Acid Biosynthesis
		12	COMPLETE-ARO-PWY	0.673166	0.821928	0.658861	superpathway of aromatic amino acid biosynthesis	Amino Acid Biosynthesis
		13	DAPLYSINESYN-PWY	0.561673	0.603605	0.481971	L-lysine and L-diaminopimelate biosynthesis	Amino Acid Biosynthesis
		14	GLUTORN-PWY	0.386872	0.59824	0.298368	L-ornithine biosynthesis I	Amino Acid Biosynthesis
		15	HISTSYN-PWY	0.391724	0.65533	0.412235	L-histidine biosynthesis	Amino Acid Biosynthesis
		16	HOMOSER-METSYN-PWY	0.253567	0.302619	0.328632	L-methionine biosynthesis I	Amino Acid Biosynthesis
		17	HSERMETANA-PWY	0.387149	0.318173	0.401844	L-methionine biosynthesis III	Amino Acid Biosynthesis
		18	ILEUSYN-PWY	0.612918	0.840417	0.622399	L-isoleucine biosynthesis I (from threonine)	Amino Acid Biosynthesis
		19	P4-PWY	0.447628	0.498127	0.406337	superpathway of L-lysine, L-threonine and L-methionine biosynthesis I	Amino Acid Biosynthesis
		20	PWY-2941	0.31758	0.344652	0.239496	L-lysine biosynthesis II	Amino Acid Biosynthesis
		21	PWY-2942	0.656253	0.838201	0.683065	L-lysine biosynthesis III	Amino Acid Biosynthesis
		22	PWY-3001	0.629584	0.806742	0.641957	superpathway of L-isoleucine biosynthesis I	Amino Acid Biosynthesis
		23	PWY-5097	0.627006	0.754754	0.63002	L-lysine biosynthesis VI	Amino Acid Biosynthesis
		24	PWY-5101	0.650274	0.906437	0.656282	L-isoleucine biosynthesis II	Amino Acid Biosynthesis
		25	PWY-5103	0.549985	0.774042	0.569105	L-isoleucine biosynthesis III	Amino Acid Biosynthesis
		26	PWY-5104	0.540229	0.838069	0.63187	L-isoleucine biosynthesis IV	Amino Acid Biosynthesis
		27	PWY-5154	0.295642	0.23402	0.254342	L-arginine biosynthesis III (via N-acetyl-L-citrulline)	Amino Acid Biosynthesis
		28	PWY-5345	0.348752	0.118925	0.233136	superpathway of L-methionine biosynthesis (by sulfhydrylation)	Amino Acid Biosynthesis
		29	PWY-5347	0.416474	0.482198	0.480129	superpathway of L-methionine biosynthesis (transsulfuration)	Amino Acid Biosynthesis
		30	PWY-5505	0.157956	0.412749	0.201536	L-glutamate and L-glutamine biosynthesis	Amino Acid Biosynthesis
		31	PWY-6628	0.52858	0.339612	0.408738	superpathway of L-phenylalanine biosynthesis	Amino Acid Biosynthesis
		32	PWY-6630	0.495202	0.336496	0.396758	superpathway of L-tyrosine biosynthesis	Amino Acid Biosynthesis
		33	PWY-7400	0.405618	0.654399	0.395035	L-arginine biosynthesis IV (archaea)	Amino Acid Biosynthesis
		34	PWY0-1061	0.53998	0.319963	0.322484	superpathway of L-alanine biosynthesis	Amino Acid Biosynthesis
		35	SER-GLYSYN-PWY	0.585299	0.778404	0.636646	superpathway of L-serine and glycine biosynthesis I	Amino Acid Biosynthesis
		36	THRESYN-PWY	0.646496	0.824995	0.668092	superpathway of L-threonine biosynthesis	Amino Acid Biosynthesis
		37	TRPSYN-PWY	0.432317	0.601369	0.399537	L-tryptophan biosynthesis	Amino Acid Biosynthesis
		38	VALSYN-PWY	0.612918	0.840417	0.622399	L-valine biosynthesis	Amino Acid Biosynthesis
		39	HISDEG-PWY	0.26005	0.131436	0.359737	L-histidine degradation I	Amino Acid Degradation
		40	LEU-DEG2-PWY	0.0952314	0.0116911	0.0108958	L-leucine degradation I	Amino Acid Degradation
		41	P162-PWY	0.0918773	0.0200479	0.104472	L-glutamate degradation V (via hydroxyglutarate)	Amino Acid Degradation
		42	P163-PWY	0.101458	0.0392862	0.244752	L-lysine fermentation to acetate and butanoate	Amino Acid Degradation
		43	TYRFUMCAT-PWY	0.0764749	0.0341697	0.019644	L-tyrosine degradation I	Amino Acid Degradation
		44	TRNA-CHARGING-PWY	0.691184	0.812493	0.719294	tRNA charging	Aminoacyl-tRNA Charging
		45	PWY-6470	0.0214924	0.285381	0.137251	peptidoglycan biosynthesis V (β-lactam resistance)	Antibiotic Resistance (Cell Structure Biosynthesis)
		46	PWY-6471	0.142012	0.509402	0.255171	peptidoglycan biosynthesis IV (Enterococcus faecium)	Antibiotic Resistance (Cell Structure Biosynthesis)
		47	ARO-PWY	0.651527	0.793345	0.630445	aromatic amino acid biosynthesis	Aromatic Compound Biosynthesis
		48	PWY-6163	0.662129	0.77868	0.653404	chorismate biosynthesis from 3-dehydroquinate	Aromatic Compound Biosynthesis
		49	P23-PWY	0.457692	0.188422	0.262807	reductive TCA cycle I	C1 Compound Utilization and Assimilation
		50	P42-PWY	0.566387	0.393099	0.681533	incomplete reductive TCA cycle	C1 Compound Utilization and Assimilation
		51	PWY-1861	0.00532109	0.0710733	0.166433	formaldehyde assimilation II (assimilatory RuMP Cycle)	C1 Compound Utilization and Assimilation
		52	PWY-6969	0.55313	0.387105	0.528006	TCA cycle V (2-oxoglutarate synthase)	C1 Compound Utilization and Assimilation
		53	RUMP-PWY	0.00398365	0.0484333	0.107862	formaldehyde oxidation I	C1 Compound Utilization and Assimilation
		54	CALVIN-PWY	0.775966	0.837043	0.79359	Calvin-Benson-Bassham cycle	Carbohydrate Biosynthesis
		55	COLANSYN-PWY	0.252302	0.310296	0.449678	colanic acid building blocks biosynthesis	Carbohydrate Biosynthesis
		56	DTDPRHAMSYN-PWY	0.535797	0.719211	0.545615	dTDP-β-L-rhamnose biosynthesis	Carbohydrate Biosynthesis
		57	GLUCONEO-PWY	0.60489	0.658721	0.638718	gluconeogenesis I	Carbohydrate Biosynthesis
		58	GLYCOGENSYNTH-PWY	0.454187	0.843095	0.602631	glycogen biosynthesis I	Carbohydrate Biosynthesis
		59	OANTIGEN-PWY	0.509509	0.646247	0.47957	O-antigen building blocks biosynthesis	Carbohydrate Biosynthesis
		60	PWY-1269	0.547418	0.193301	0.367268	CMP-3-deoxy-D-manno-octulosonate biosynthesis	Carbohydrate Biosynthesis
		61	PWY-5659	0.532029	0.56709	0.610093	GDP-mannose biosynthesis	Carbohydrate Biosynthesis
		62	PWY-6143	0.00650628	0.00022162	0.00096203	CMP-pseudaminate biosynthesis	Carbohydrate Biosynthesis
		63	PWY-6478	0.0336769	0.0443426	0.0121219	GDP-D-glycero-α-D-manno-heptose biosynthesis	Carbohydrate Biosynthesis
		64	PWY-7031	0.00702459	0.000196536	0.0288419	protein N-glycosylation (bacterial)	Carbohydrate Biosynthesis
		65	PWY-7090	0.00132995	0.00533586	0.00284084	UDP-2,3-diacetamido-2,3-dideoxy-α-D-mannuronate biosynthesis	Carbohydrate Biosynthesis
		66	PWY-7323	0.23289	0.285626	0.448892	superpathway of GDP-mannose-derived O-antigen building blocks biosynthesis	Carbohydrate Biosynthesis
		67	PWY-7328	0.140903	0.0954404	0.180536	superpathway of UDP-glucose-derived O-antigen building blocks biosynthesis	Carbohydrate Biosynthesis
		68	PWY-7332	0.0382199	0.069175	0.0434992	superpathway of UDP-N-acetylglucosamine-derived O-antigen building blocks biosynthesis	Carbohydrate Biosynthesis
		69	PWY0-1241	0.177772	0.0782545	0.161455	ADP-L-glycero-β-D-manno-heptose biosynthesis	Carbohydrate Biosynthesis
		70	UDPNAGSYN-PWY	0.505231	0.634998	0.469474	UDP-N-acetyl-D-glucosamine biosynthesis I	Carbohydrate Biosynthesis
		71	FUCCAT-PWY	0.104371	0.0284356	0.0633298	L-fucose degradation I	Carbohydrate Degradation
		72	LACTOSECAT-PWY	0.0558591	0.173727	0.0714479	lactose and galactose degradation I	Carbohydrate Degradation
		73	PWY-5384	0.130578	0.287536	0.158648	sucrose degradation IV (sucrose phosphorylase)	Carbohydrate Degradation
		74	PWY-621	0.235326	0.475594	0.400079	sucrose degradation III (sucrose invertase)	Carbohydrate Degradation
		75	PWY-6317	0.402153	0.676051	0.530224	D-galactose degradation I (Leloir pathway)	Carbohydrate Degradation
		76	PWY-6737	0.523364	0.858641	0.679384	starch degradation V	Carbohydrate Degradation
		77	PWY-6901	0.161564	0.281963	0.347725	superpathway of glucose and xylose degradation	Carbohydrate Degradation
		78	PWY-7456	0.0725491	0.0534394	0.151005	β-(1,4)-mannan degradation	Carbohydrate Degradation
		79	RHAMCAT-PWY	0.0231143	0.0868054	0.120363	L-rhamnose degradation I	Carbohydrate Degradation
		80	GALACTUROCAT-PWY	0.064548	0.235574	0.228774	D-galacturonate degradation I	Carboxylate Degradation
		81	GLUCOSE1PMETAB-PWY	0.138145	0.0101527	0.141179	glucose and glucose-1-phosphate degradation	Carboxylate Degradation
		82	GLUCUROCAT-PWY	0.0364014	0.136616	0.0947402	superpathway of β-D-glucuronosides degradation	Carboxylate Degradation
		83	P161-PWY	0.314047	0.621752	0.321463	acetylene degradation (anaerobic)	Carboxylate Degradation
		84	P441-PWY	0.395159	0.29154	0.355242	superpathway of N-acetylneuraminate degradation	Carboxylate Degradation
		85	P461-PWY	0.0279079	0.0384349	0.118791	hexitol fermentation to lactate, formate, ethanol and acetate	Carboxylate Degradation
		86	PWY-5177	0.0907407	0.0857552	0.0817854	glutaryl-CoA degradation	Carboxylate Degradation
		87	PWY-5747	0.18235	0.00226239	0.0357452	2-methylcitrate cycle II	Carboxylate Degradation
		88	PWY0-42	0.0159032	0.00168334	0.0340993	2-methylcitrate cycle I	Carboxylate Degradation
		89	KDO-NAGLIPASYN-PWY	0.30268	0.0267429	0.221648	superpathway of (Kdo)2-lipid A biosynthesis	Cell Structure Biosynthesis
		90	NAGLIPASYN-PWY	0.571835	0.183385	0.476699	lipid IVA biosynthesis	Cell Structure Biosynthesis
		91	PEPTIDOGLYCANSYN-PWY	0.693685	0.819934	0.713577	peptidoglycan biosynthesis I	Cell Structure Biosynthesis
		92	PWY-6385	0.693601	0.816769	0.708934	peptidoglycan biosynthesis III (mycobacteria)	Cell Structure Biosynthesis
		93	PWY-6386	0.698507	0.83083	0.716216	UDP-N-acetylmuramoyl-pentapeptide biosynthesis II (lysine-containing)	Cell Structure Biosynthesis
		94	PWY-6387	0.696823	0.829841	0.72004	UDP-N-acetylmuramoyl-pentapeptide biosynthesis I	Cell Structure Biosynthesis
		95	PWY-6467	0.493287	0.167204	0.307454	Kdo transfer to lipid IVA (Chlamydia)	Cell Structure Biosynthesis
		96	PWY0-1586	0.402228	0.725938	0.367578	peptidoglycan maturation (meso-diaminopimelate containing)	Cell Structure Biosynthesis
		97	TEICHOICACID-PWY	0.00140322	0.0575823	0.0253241	poly(glycerol phosphate) wall teichoic acid biosynthesis	Cell Structure Biosynthesis
		98	1CMET2-PWY	0.608844	0.654463	0.579772	folate transformations III	Cofactor, Carrier, and Vitamin Biosynthesis
		99	BIOTIN-BIOSYNTHESIS-PWY	0.539811	0.102768	0.446612	biotin biosynthesis I	Cofactor, Carrier, and Vitamin Biosynthesis
		100	COA-PWY	0.659903	0.766908	0.690721	coenzyme A biosynthesis I	Cofactor, Carrier, and Vitamin Biosynthesis
		101	COBALSYN-PWY	0.319365	0.480877	0.442573	superpathway of adenosylcobalamin salvage from cobinamide I	Cofactor, Carrier, and Vitamin Biosynthesis
		102	FOLSYN-PWY	0.654185	0.608772	0.650266	superpathway of tetrahydrofolate biosynthesis and salvage	Cofactor, Carrier, and Vitamin Biosynthesis
		103	HEME-BIOSYNTHESIS-II	0.287837	0.0596933	0.21748	heme b biosynthesis I (aerobic)	Cofactor, Carrier, and Vitamin Biosynthesis
		104	HEMESYN2-PWY	0.46273	0.0962613	0.336977	heme b biosynthesis II (oxygen-independent)	Cofactor, Carrier, and Vitamin Biosynthesis
		105	NAD-BIOSYNTHESIS-II	0.283832	0.0114139	0.131303	NAD salvage pathway III (to nicotinamide riboside)	Cofactor, Carrier, and Vitamin Biosynthesis
		106	PANTO-PWY	0.497707	0.459366	0.448757	phosphopantothenate biosynthesis I	Cofactor, Carrier, and Vitamin Biosynthesis
		107	PANTOSYN-PWY	0.532278	0.5287	0.519615	superpathway of coenzyme A biosynthesis I (bacteria)	Cofactor, Carrier, and Vitamin Biosynthesis
		108	PWY-5509	0.314226	0.466972	0.436224	adenosylcobalamin biosynthesis from adenosylcobinamide-GDP I	Cofactor, Carrier, and Vitamin Biosynthesis
		109	PWY-5837	0.125554	0.012102	0.157453	2-carboxy-1,4-naphthoquinol biosynthesis	Cofactor, Carrier, and Vitamin Biosynthesis
		110	PWY-5838	0.246939	0.037561	0.281369	superpathway of menaquinol-8 biosynthesis I	Cofactor, Carrier, and Vitamin Biosynthesis
		111	PWY-5840	0.237048	0.0377039	0.282154	superpathway of menaquinol-7 biosynthesis	Cofactor, Carrier, and Vitamin Biosynthesis
		112	PWY-5845	0.0923978	0.0197144	0.113917	superpathway of menaquinol-9 biosynthesis	Cofactor, Carrier, and Vitamin Biosynthesis
		113	PWY-5850	0.0923978	0.0197144	0.113917	superpathway of menaquinol-6 biosynthesis	Cofactor, Carrier, and Vitamin Biosynthesis
		114	PWY-5855	0.296271	0.0099871	0.0719426	ubiquinol-7 biosynthesis (early decarboxylation)	Cofactor, Carrier, and Vitamin Biosynthesis
		115	PWY-5856	0.296271	0.0099871	0.0719426	ubiquinol-9 biosynthesis (early decarboxylation)	Cofactor, Carrier, and Vitamin Biosynthesis
		116	PWY-5857	0.296271	0.0099871	0.0719426	ubiquinol-10 biosynthesis (early decarboxylation)	Cofactor, Carrier, and Vitamin Biosynthesis
		117	PWY-5860	0.0670699	0.0135151	0.0843009	superpathway of demethylmenaquinol-6 biosynthesis I	Cofactor, Carrier, and Vitamin Biosynthesis
		118	PWY-5861	0.199519	0.0261183	0.248879	superpathway of demethylmenaquinol-8 biosynthesis I	Cofactor, Carrier, and Vitamin Biosynthesis
		119	PWY-5862	0.0670699	0.0135151	0.0843009	superpathway of demethylmenaquinol-9 biosynthesis	Cofactor, Carrier, and Vitamin Biosynthesis
		120	PWY-5863	0.137901	0.0137997	0.173165	superpathway of phylloquinol biosynthesis	Cofactor, Carrier, and Vitamin Biosynthesis
		121	PWY-5896	0.0923978	0.0197144	0.113917	superpathway of menaquinol-10 biosynthesis	Cofactor, Carrier, and Vitamin Biosynthesis
		122	PWY-5897	0.232561	0.0334647	0.272262	superpathway of menaquinol-11 biosynthesis	Cofactor, Carrier, and Vitamin Biosynthesis
		123	PWY-5898	0.232561	0.0334647	0.272262	superpathway of menaquinol-12 biosynthesis	Cofactor, Carrier, and Vitamin Biosynthesis
		124	PWY-5899	0.232561	0.0334647	0.272262	superpathway of menaquinol-13 biosynthesis	Cofactor, Carrier, and Vitamin Biosynthesis
		125	PWY-5918	0.402875	0.1152	0.299303	superpathway of heme b biosynthesis from glutamate	Cofactor, Carrier, and Vitamin Biosynthesis
		126	PWY-5920	0.21023	0.0709393	0.0945218	superpathway of heme b biosynthesis from glycine	Cofactor, Carrier, and Vitamin Biosynthesis
		127	PWY-6147	0.615336	0.507518	0.613349	6-hydroxymethyl-dihydropterin diphosphate biosynthesis I	Cofactor, Carrier, and Vitamin Biosynthesis
		128	PWY-6151	0.473798	0.584152	0.497397	S-adenosyl-L-methionine salvage I	Cofactor, Carrier, and Vitamin Biosynthesis
		129	PWY-6263	0.019245	0.0413992	0.083066	superpathway of menaquinol-8 biosynthesis II	Cofactor, Carrier, and Vitamin Biosynthesis
		130	PWY-6269	0.312673	0.471388	0.434352	superpathway of adenosylcobalamin salvage from cobinamide II	Cofactor, Carrier, and Vitamin Biosynthesis
		131	PWY-6612	0.618286	0.549363	0.613828	superpathway of tetrahydrofolate biosynthesis	Cofactor, Carrier, and Vitamin Biosynthesis
		132	PWY-6708	0.296271	0.0099871	0.0719426	ubiquinol-8 biosynthesis (early decarboxylation)	Cofactor, Carrier, and Vitamin Biosynthesis
		133	PWY-6891	0.120969	0.0974964	0.226761	thiazole component of thiamine diphosphate biosynthesis II	Cofactor, Carrier, and Vitamin Biosynthesis
		134	PWY-6892	0.377585	0.347799	0.418067	thiazole component of thiamine diphosphate biosynthesis I	Cofactor, Carrier, and Vitamin Biosynthesis
		135	PWY-6895	0.316064	0.215959	0.398841	superpathway of thiamine diphosphate biosynthesis II	Cofactor, Carrier, and Vitamin Biosynthesis
		136	PWY-6897	0.48142	0.455044	0.480446	thiamine diphosphate salvage II	Cofactor, Carrier, and Vitamin Biosynthesis
		137	PWY-7371	0.00667332	0.0164852	0.0324347	1,4-dihydroxy-6-naphthoate biosynthesis II	Cofactor, Carrier, and Vitamin Biosynthesis
		138	PWY-7373	0.00664296	0.000635036	0.0317626	superpathway of demethylmenaquinol-6 biosynthesis II	Cofactor, Carrier, and Vitamin Biosynthesis
		139	PWY-7377	0.122431	0.12349	0.170457	cob(II)yrinate a,c-diamide biosynthesis I (early cobalt insertion)	Cofactor, Carrier, and Vitamin Biosynthesis
		140	PWY-7539	0.654365	0.468802	0.633228	6-hydroxymethyl-dihydropterin diphosphate biosynthesis III (Chlamydia)	Cofactor, Carrier, and Vitamin Biosynthesis
		141	PWY0-1415	0.188251	0.0583326	0.162028	superpathway of heme b biosynthesis from uroporphyrinogen-III	Cofactor, Carrier, and Vitamin Biosynthesis
		142	PWY0-845	0.332939	0.144914	0.296526	superpathway of pyridoxal 5'-phosphate biosynthesis and salvage	Cofactor, Carrier, and Vitamin Biosynthesis
		143	PYRIDNUCSAL-PWY	0.347326	0.49691	0.427726	NAD salvage pathway I (PNC VI cycle)	Cofactor, Carrier, and Vitamin Biosynthesis
		144	PYRIDNUCSYN-PWY	0.376175	0.495098	0.440883	NAD de novo biosynthesis I (from aspartate)	Cofactor, Carrier, and Vitamin Biosynthesis
		145	PYRIDOXSYN-PWY	0.382917	0.101076	0.234348	pyridoxal 5'-phosphate biosynthesis I	Cofactor, Carrier, and Vitamin Biosynthesis
		146	RIBOSYN2-PWY	0.627053	0.51731	0.60619	flavin biosynthesis I (bacteria and plants)	Cofactor, Carrier, and Vitamin Biosynthesis
		147	THISYN-PWY	0.4536	0.293864	0.473679	superpathway of thiamine diphosphate biosynthesis I	Cofactor, Carrier, and Vitamin Biosynthesis
		148	UBISYN-PWY	0.297582	0.00962817	0.0721287	superpathway of ubiquinol-8 biosynthesis (early decarboxylation)	Cofactor, Carrier, and Vitamin Biosynthesis
		149	FASYN-ELONG-PWY	0.697775	0.421134	0.66475	fatty acid elongation -- saturated	Fatty Acid and Lipid Biosynthesis
		150	FASYN-INITIAL-PWY	0.531219	0.120977	0.451741	superpathway of fatty acid biosynthesis initiation	Fatty Acid and Lipid Biosynthesis
		151	PHOSLIPSYN-PWY	0.724181	0.825746	0.693076	superpathway of phospholipid biosynthesis I	Fatty Acid and Lipid Biosynthesis
		152	PWY-5667	0.770423	0.901778	0.769385	CDP-diacylglycerol biosynthesis	Fatty Acid and Lipid Biosynthesis
		153	PWY-5971	0.600229	0.207931	0.565878	palmitate biosynthesis II (type II fatty acid synthase)	Fatty Acid and Lipid Biosynthesis
		154	PWY-5973	0.75472	0.87	0.79922	cis-vaccenate biosynthesis	Fatty Acid and Lipid Biosynthesis
		155	PWY-5989	0.583867	0.140555	0.512994	stearate biosynthesis II (bacteria and plants)	Fatty Acid and Lipid Biosynthesis
		156	PWY-6282	0.576585	0.141549	0.500621	palmitoleate biosynthesis I (from (5Z)-dodec-5-enoate)	Fatty Acid and Lipid Biosynthesis
		157	PWY-7094	0.170616	0.00516607	0.0122528	fatty acid salvage	Fatty Acid and Lipid Biosynthesis
		158	PWY-7663	0.846076	0.886676	0.859786	gondoate biosynthesis (anaerobic)	Fatty Acid and Lipid Biosynthesis
		159	PWY-7664	0.599814	0.180921	0.529367	oleate biosynthesis IV (anaerobic)	Fatty Acid and Lipid Biosynthesis
		160	PWY0-1319	0.770423	0.901778	0.769385	CDP-diacylglycerol biosynthesis II	Fatty Acid and Lipid Biosynthesis
		161	PWY0-862	0.563959	0.259771	0.495152	(5Z)-dodecenoate biosynthesis I	Fatty Acid and Lipid Biosynthesis
		162	PWY4FS-7	0.694808	0.79012	0.657121	phosphatidylglycerol biosynthesis I (plastidic)	Fatty Acid and Lipid Biosynthesis
		163	PWY4FS-8	0.694808	0.79012	0.657121	phosphatidylglycerol biosynthesis II (non-plastidic)	Fatty Acid and Lipid Biosynthesis
		164	PWYG-321	0.597771	0.163325	0.532302	mycolate biosynthesis	Fatty Acid and Lipid Biosynthesis
		165	FAO-PWY	0.304954	0.0812547	0.0813996	fatty acid β-oxidation I (generic)	Fatty Acid and Lipid Degradation
		166	ANAEROFRUCAT-PWY	0.503443	0.679225	0.604227	anaerobic fructose catabolism	Generation of Precursor Metabolites and Energy
		167	ANAGLYCOLYSIS-PWY	0.66178	0.866694	0.727689	Anaerobic glycolysis	Generation of Precursor Metabolites and Energy
		168	CENTFERM-PWY	0.061337	0.119018	0.129611	pyruvate fermentation to butanoate	Generation of Precursor Metabolites and Energy
		169	FERMENTATION-PWY	0.54448	0.424413	0.437147	mixed acid fermentation	Generation of Precursor Metabolites and Energy
		170	GLYCOLYSIS	0.675249	0.781159	0.714272	Glycolysis	Generation of Precursor Metabolites and Energy
		171	GLYCOLYSIS-E-D	0.410032	0.210279	0.236338	superpathway of glycolysis and the Entner-Doudoroff pathway	Generation of Precursor Metabolites and Energy
		172	GLYCOLYSIS-TCA-GLYOX-BYPASS	0.397014	0.00291968	0.195105	superpathway of glycolysis, pyruvate dehydrogenase, TCA, and glyoxylate bypass	Generation of Precursor Metabolites and Energy
		173	GLYOXYLATE-BYPASS	0.24955	0.00687474	0.0999946	glyoxylate cycle	Generation of Precursor Metabolites and Energy
		174	NONOXIPENT-PWY	0.916648	1.04554	0.860418	pentose phosphate pathway (non-oxidative branch) I	Generation of Precursor Metabolites and Energy
		175	P108-PWY	0.350881	0.246436	0.385958	pyruvate fermentation to propanoate I	Generation of Precursor Metabolites and Energy
		176	P122-PWY	0.0776219	0.1891	0.0720532	heterolactic fermentation	Generation of Precursor Metabolites and Energy
		177	P124-PWY	0.090384	0.343169	0.0854358	Bifidobacterium shunt	Generation of Precursor Metabolites and Energy
		178	PENTOSE-P-PWY	0.503634	0.242496	0.371658	pentose phosphate pathway	Generation of Precursor Metabolites and Energy
		179	PWY-3781	0.587725	0.314456	0.285497	aerobic respiration I (cytochrome c)	Generation of Precursor Metabolites and Energy
		180	PWY-5100	0.519176	0.805439	0.69324	pyruvate fermentation to acetate and lactate II	Generation of Precursor Metabolites and Energy
		181	PWY-5484	0.645921	0.68517	0.670634	glycolysis II (from fructose 6-phosphate)	Generation of Precursor Metabolites and Energy
		182	PWY-5676	0.0466774	0.290551	0.243699	acetyl-CoA fermentation to butanoate	Generation of Precursor Metabolites and Energy
		183	PWY-5677	0.112474	0.0172415	0.104514	succinate fermentation to butanoate	Generation of Precursor Metabolites and Energy
		184	PWY-5913	0.523792	0.352127	0.40182	partial TCA cycle (obligate autotrophs)	Generation of Precursor Metabolites and Energy
		185	PWY-6588	0.20268	0.327748	0.338179	pyruvate fermentation to acetone	Generation of Precursor Metabolites and Energy
		186	PWY-6590	0.0768787	0.146766	0.157822	superpathway of Clostridium acetobutylicum acidogenic fermentation	Generation of Precursor Metabolites and Energy
		187	PWY-7003	0.068579	0.0487548	0.0553854	glycerol degradation to butanol	Generation of Precursor Metabolites and Energy
		188	PWY-7111	0.626535	0.90409	0.585787	pyruvate fermentation to isobutanol (engineered)	Generation of Precursor Metabolites and Energy
		189	PWY-7254	0.323866	0.0827214	0.170675	TCA cycle VII (acetate-producers)	Generation of Precursor Metabolites and Energy
		190	REDCITCYC	0.466064	0.297369	0.198593	TCA cycle VI (Helicobacter)	Generation of Precursor Metabolites and Energy
		191	TCA	0.521898	0.348723	0.458813	TCA cycle I (prokaryotic)	Generation of Precursor Metabolites and Energy
		192	PWY-4984	0.00275508	0.0532885	0.135807	urea cycle	Inorganic Nutrient Metabolism
		193	PWY-5304	0.01867	0.0240326	0.00882428	superpathway of sulfur oxidation (Acidianus ambivalens)	Inorganic Nutrient Metabolism
		194	SO4ASSIM-PWY	0.228111	0.0741659	0.139401	assimilatory sulfate reduction I	Inorganic Nutrient Metabolism
		195	SULFATE-CYS-PWY	0.337059	0.14889	0.240729	superpathway of sulfate assimilation and cysteine biosynthesis	Inorganic Nutrient Metabolism
		196	PPGPPMET-PWY	0.407568	0.0103091	0.311747	guanosine 3'-diphosphate 5'-diphosphate biosynthesis	Metabolic Regulator Biosynthesis
		197	PWY-6700	0.514857	0.448677	0.519934	queuosine biosynthesis I (de novo)	Nucleic Acid Processing
		198	PWY0-1479	0.364817	0.0354191	0.196658	tRNA processing	Nucleic Acid Processing
		199	DENOVOPURINE2-PWY	0.628976	0.656085	0.643758	superpathway of purine nucleotides de novo biosynthesis II	Nucleoside and Nucleotide Biosynthesis
		200	PWY-5686	0.673173	0.888438	0.708877	uridine-5'-phosphate biosynthesis I	Nucleoside and Nucleotide Biosynthesis
		201	PWY-6121	0.721917	0.802984	0.748934	5-aminoimidazole ribonucleotide biosynthesis I	Nucleoside and Nucleotide Biosynthesis
		202	PWY-6122	0.698964	0.813031	0.74141	5-aminoimidazole ribonucleotide biosynthesis II	Nucleoside and Nucleotide Biosynthesis
		203	PWY-6123	0.692291	0.801138	0.731332	IMP biosynthesis I	Nucleoside and Nucleotide Biosynthesis
		204	PWY-6125	0.57462	0.570676	0.581089	superpathway of guanosine nucleotides de novo biosynthesis II	Nucleoside and Nucleotide Biosynthesis
		205	PWY-6126	0.69827	0.917061	0.799447	superpathway of adenosine nucleotides de novo biosynthesis II	Nucleoside and Nucleotide Biosynthesis
		206	PWY-6277	0.698964	0.813031	0.74141	superpathway of 5-aminoimidazole ribonucleotide biosynthesis	Nucleoside and Nucleotide Biosynthesis
		207	PWY-6545	0.0658458	0.330228	0.233905	pyrimidine deoxyribonucleotides de novo biosynthesis III	Nucleoside and Nucleotide Biosynthesis
		209	PWY-6609	0.683757	0.894616	0.710683	adenine and adenosine salvage III	Nucleoside and Nucleotide Biosynthesis
		210	PWY-7184	0.535241	0.452446	0.478856	pyrimidine deoxyribonucleotides de novo biosynthesis I	Nucleoside and Nucleotide Biosynthesis
		211	PWY-7187	0.481314	0.526689	0.500331	pyrimidine deoxyribonucleotides de novo biosynthesis II	Nucleoside and Nucleotide Biosynthesis
		212	PWY-7196	0.560029	0.60731	0.556762	superpathway of pyrimidine ribonucleosides salvage	Nucleoside and Nucleotide Biosynthesis
		213	PWY-7197	0.47221	0.431983	0.4041	pyrimidine deoxyribonucleotide phosphorylation	Nucleoside and Nucleotide Biosynthesis
		214	PWY-7199	0.487334	0.591095	0.562235	pyrimidine deoxyribonucleosides salvage	Nucleoside and Nucleotide Biosynthesis
		215	PWY-7200	0.460777	0.477677	0.462258	superpathway of pyrimidine deoxyribonucleoside salvage	Nucleoside and Nucleotide Biosynthesis
		216	PWY-7208	0.790167	0.991679	0.794396	superpathway of pyrimidine nucleobases salvage	Nucleoside and Nucleotide Biosynthesis
		217	PWY-7211	0.554217	0.286437	0.447507	superpathway of pyrimidine deoxyribonucleotides de novo biosynthesis	Nucleoside and Nucleotide Biosynthesis
		218	PWY-7219	0.791199	0.93679	0.784622	adenosine ribonucleotides de novo biosynthesis	Nucleoside and Nucleotide Biosynthesis
		219	PWY-7220	0.629384	0.90624	0.867953	adenosine deoxyribonucleotides de novo biosynthesis II	Nucleoside and Nucleotide Biosynthesis
		220	PWY-7221	0.690168	0.800537	0.701795	guanosine ribonucleotides de novo biosynthesis	Nucleoside and Nucleotide Biosynthesis
		221	PWY-7222	0.629384	0.90624	0.867953	guanosine deoxyribonucleotides de novo biosynthesis II	Nucleoside and Nucleotide Biosynthesis
		222	PWY-7228	0.60494	0.540608	0.5587	superpathway of guanosine nucleotides de novo biosynthesis I	Nucleoside and Nucleotide Biosynthesis
		223	PWY-7229	0.749611	0.946381	0.830078	superpathway of adenosine nucleotides de novo biosynthesis I	Nucleoside and Nucleotide Biosynthesis
		224	PWY-7234	0.535862	0.39921	0.341659	inosine-5'-phosphate biosynthesis III	Nucleoside and Nucleotide Biosynthesis
		225	PWY-841	0.662204	0.648019	0.642672	superpathway of purine nucleotides de novo biosynthesis I	Nucleoside and Nucleotide Biosynthesis
		226	PWY0-162	0.636684	0.654994	0.600273	superpathway of pyrimidine ribonucleotides de novo biosynthesis	Nucleoside and Nucleotide Biosynthesis
		227	PWY0-166	0.55885	0.530394	0.514109	superpathway of pyrimidine deoxyribonucleotides de novo biosynthesis (E. coli)	Nucleoside and Nucleotide Biosynthesis
		208	PWY-6608	0.0780551	0.278643	0.108494	guanosine nucleotides degradation III	Nucleoside and Nucleotide Degradation
		228	P164-PWY	0.0652709	0.176904	0.106817	purine nucleobases degradation I (anaerobic)	Nucleoside and Nucleotide Degradation
		229	PWY-5695	0.72099	0.711856	0.738009	inosine 5'-phosphate degradation	Nucleoside and Nucleotide Degradation
		230	PWY-6353	0.0418283	0.339241	0.169933	purine nucleotides degradation II (aerobic)	Nucleoside and Nucleotide Degradation
		231	PWY0-1296	0.191261	0.573824	0.333178	purine ribonucleosides degradation	Nucleoside and Nucleotide Degradation
		232	PWY0-1297	0.203711	0.498431	0.315464	superpathway of purine deoxyribonucleosides degradation	Nucleoside and Nucleotide Degradation
		233	PWY0-1298	0.250439	0.485228	0.340547	superpathway of pyrimidine deoxyribonucleosides degradation	Nucleoside and Nucleotide Degradation
		234	SALVADEHYPOX-PWY	0.0272499	0.264114	0.121759	adenosine nucleotides degradation II	Nucleoside and Nucleotide Degradation
		235	PWY-6519	0.537862	0.0905596	0.447804	8-amino-7-oxononanoate biosynthesis I	Other Biosynthesis
		236	POLYISOPRENSYN-PWY	0.606981	0.511173	0.560131	polyisoprenoid biosynthesis	Polyprenyl Biosynthesis
		237	PWY-5121	0.532188	0.688997	0.655752	superpathway of geranylgeranyl diphosphate biosynthesis II (via MEP)	Polyprenyl Biosynthesis
		238	GLYCOCAT-PWY	0.387981	0.75153	0.607596	glycogen catabolism I	Polysaccharide Degradation
		239	NONMEVIPP-PWY	0.528431	0.672686	0.668552	nonmevalonate isopentenyl diphosphate biosynthesis	Secondary Metabolite Biosynthesis
		240	PWY-5910	0.143807	0.256945	0.0779413	superpathway of geranylgeranyldiphosphate biosynthesis I (via mevalonate)	Secondary Metabolite Biosynthesis
		241	PWY-6703	0.492861	0.307676	0.446628	preQ0 biosynthesis	Secondary Metabolite Biosynthesis
		242	PWY-7392	0.399694	0.517158	0.382849	taxadiene biosynthesis (engineered)	Secondary Metabolite Biosynthesis
		243	PWY-922	0.107876	0.198685	0.0566599	mevalonate pathway I (eukaryotes and bacteria)	Secondary Metabolite Biosynthesis
		244	HEXITOLDEGSUPER-PWY	0.0945305	0.123472	0.160698	superpathway of hexitol degradation (bacteria)	Secondary Metabolite Degradation
		245	PWY-6507	0.177501	0.13469	0.220854	4-deoxy-L-threo-hex-4-enopyranuronate degradation	Secondary Metabolite Degradation
		246	PWY-7237	0.00950108	0.00872908	0.013742	myo-, chiro- and scyllo-inositol degradation	Secondary Metabolite Degradation
		247	PWY-7242	0.172074	0.256431	0.286325	D-fructuronate degradation	Secondary Metabolite Degradation
		248	PWY-7560	0.528431	0.672686	0.668552	methylerythritol phosphate pathway II	Secondary Metabolite Degradation
		249	PWY0-1261	0.554718	0.40672	0.486966	anhydromuropeptides recycling I	Secondary Metabolite Degradation
		250	FUC-RHAMCAT-PWY	0.0408745	0.0348366	0.0898208	superpathway of fucose and rhamnose degradation	Superpathways
		251	GALACT-GLUCUROCAT-PWY	0.0275841	0.139841	0.0937565	superpathway of galacturonate and glucuronate degradation	Superpathways
		252	MET-SAM-PWY	0.398152	0.406506	0.461684	superpathway of S-adenosyl-L-methionine biosynthesis	Superpathways
		253	P125-PWY	0.0422606	0.00603615	0.0132407	superpathway of (R,R)-butanediol biosynthesis	Superpathways
		254	PRPP-PWY	0.460118	0.397588	0.471264	superpathway of histidine, purine, and pyrimidine biosynthesis	Superpathways
		255	PWY-6396	0.0162907	0.0109758	0.00802886	superpathway of 2,3-butanediol biosynthesis	Superpathways
		256	PWY0-781	0.449863	0.475116	0.409692	aspartate superpathway	Superpathways
		257	TCA-GLYOX-BYPASS	0.31175	0.00146554	0.135446	superpathway of glyoxylate bypass and TCA	Superpathways
		258	PWY-5188	0.565474	0.301064	0.374279	tetrapyrrole biosynthesis I (from glutamate)	Tetrapyrrole Biosynthesis
		259	PWY-5189	0.55949	0.26732	0.352754	tetrapyrrole biosynthesis II (from glycine)	Tetrapyrrole Biosynthesis
